# Supplementary material for: Protocol for diffusion magnetic resonance imaging and tractography in ex vivo mouse models
Source: STAR Protoc. 2026 Jun 30;7(3):104667. doi: 10.1016/j.xpro.2026.104667 (PMC13343143; doi:10.1016/j.xpro.2026.104667)
Supplement: File S1. Data to generate the 3D brain mold [file mmc1.zip]

Archive with 1 entries (1 files):
- Supplementary_file1.step
