# Supplementary material for: Protocol for diffusion magnetic resonance imaging and tractography in ex vivo mouse models
Source: STAR Protoc. 2026 Jun 30;7(3):104667. doi: 10.1016/j.xpro.2026.104667 (PMC13343143; doi:10.1016/j.xpro.2026.104667)
Supplement: File S1. Data to generate the 3D brain mold [file mmc1.zip › Supplementary_file1.step]

ISO-10303-21;
HEADER;

/* File generated by Shapr3D Version 3.0 */

FILE_DESCRIPTION(('HOOPS Exchange Step'),'2;1');

FILE_NAME('/private/var/mobile/Containers/Data/Application/EA6AF41D-30FA-427C-A9FE-C25426DD7155/tmp/export/temp_export',
'2021-05-10T23:42:06+20:00',
('mobile'),
('Shapr3D Limited'),
'HOOPS Exchange 2020.2',
'Shapr3D',
'Authorized');

FILE_SCHEMA( ('AP203_CONFIGURATION_CONTROLLED_3D_DESIGN_OF_MECHANICAL_PARTS_AND_ASSEMBLIES_MIM_LF') );

ENDSEC;

DATA;
#3=(NAMED_UNIT(*)PLANE_ANGLE_UNIT()SI_UNIT($,.RADIAN.));
#4=PLANE_ANGLE_MEASURE_WITH_UNIT(PLANE_ANGLE_MEASURE(0.0174532925),#3);
#5=(CONVERSION_BASED_UNIT('DEGREE',#4)NAMED_UNIT(#6)PLANE_ANGLE_UNIT());
#6=DIMENSIONAL_EXPONENTS(0.,0.,0.,0.,0.,0.,0.);
#7=(NAMED_UNIT(*)SI_UNIT($,.STERADIAN.)SOLID_ANGLE_UNIT());
#8=(LENGTH_UNIT()NAMED_UNIT(*)SI_UNIT(.MILLI.,.METRE.));
#9=UNCERTAINTY_MEASURE_WITH_UNIT(LENGTH_MEASURE(1.000000E-05),#8,'DISTANCE_ACCURACY_VALUE','Maximum Tolerance applied to model');
#10=(GEOMETRIC_REPRESENTATION_CONTEXT(3)GLOBAL_UNCERTAINTY_ASSIGNED_CONTEXT((#9))GLOBAL_UNIT_ASSIGNED_CONTEXT((#8,#5,#7))REPRESENTATION_CONTEXT('','/private/var/mobile/Containers/Data/Application/EA6AF41D-30FA-427C-A9FE-C25426DD7155/tmp/CF9CB7EF-369F-4BC7-A8C8-02F2ECFD7AD8.tmp'));
#12=CARTESIAN_POINT('',(0.,0.,0.));
#13=DIRECTION('',(0.,0.,1.));
#14=DIRECTION('',(1.,0.,0.));
#15=AXIS2_PLACEMENT_3D('',#12,#13,#14);
#27=CARTESIAN_POINT('',(-101.676447358,21.447939942,13.896247563));
#28=CARTESIAN_POINT('',(-101.764235661,21.452630585,13.895873239));
#29=CARTESIAN_POINT('',(-101.853141605,21.434589075,13.895253504));
#30=CARTESIAN_POINT('',(-101.965898921,21.379590612,13.894128405));
#31=CARTESIAN_POINT('',(-101.997807544,21.359408083,13.893761252));
#32=CARTESIAN_POINT('',(-102.02721518,21.336070939,13.893372866));
#33=CARTESIAN_POINT('',(-101.661956556,21.479631375,10.894716678));
#34=CARTESIAN_POINT('',(-101.749758546,21.484322747,10.894342294));
#35=CARTESIAN_POINT('',(-101.838678487,21.466274733,10.89372242));
#36=CARTESIAN_POINT('',(-101.951449031,21.411258777,10.89259707));
#37=CARTESIAN_POINT('',(-101.983360727,21.391069977,10.892229835));
#38=CARTESIAN_POINT('',(-102.012770308,21.367725871,10.891841366));
#39=CARTESIAN_POINT('',(-101.64746548,21.511322793,7.893185795));
#40=CARTESIAN_POINT('',(-101.735281161,21.516014889,7.892811356));
#41=CARTESIAN_POINT('',(-101.824215102,21.497960364,7.89219135));
#42=CARTESIAN_POINT('',(-101.936998871,21.4429269,7.891065757));
#43=CARTESIAN_POINT('',(-101.968913639,21.422731824,7.890698442));
#44=CARTESIAN_POINT('',(-101.998325163,21.399380752,7.890309892));
#45=CARTESIAN_POINT('',(-101.632974077,21.543014193,4.891654912));
#46=CARTESIAN_POINT('',(-101.720803444,21.547707017,4.891280413));
#47=CARTESIAN_POINT('',(-101.809751383,21.529645986,4.890660269));
#48=CARTESIAN_POINT('',(-101.922548374,21.47459502,4.889534425));
#49=CARTESIAN_POINT('',(-101.954466213,21.454393671,4.889167029));
#50=CARTESIAN_POINT('',(-101.983879678,21.431035634,4.888778395));
#51=B_SPLINE_SURFACE_WITH_KNOTS('',3,3,((#27,#28,#29,#30,#31,#32),(#33,#34,#35,#36,#37,#38),(#39,#40,#41,#42,#43,#44),(#45,#46,#47,#48,#49,#50)),.UNSPECIFIED.,.F.,.F.,.U.,(4,4),(4,2,4),(0.008404617,0.017409816),(0.,0.5,0.713537805),.UNSPECIFIED.);
#52=CARTESIAN_POINT('',(-101.755847903,21.496090505,8.878323346));
#53=VERTEX_POINT('',#52);
#54=CARTESIAN_POINT('',(-101.735830901,21.538301744,4.891108555));
#55=VERTEX_POINT('',#54);
#56=CARTESIAN_POINT('',(-101.755847903,21.496090505,8.878323346));
#57=CARTESIAN_POINT('',(-101.749175515,21.510161133,7.549251751));
#58=CARTESIAN_POINT('',(-101.742503181,21.524231545,6.220180154));
#59=CARTESIAN_POINT('',(-101.735830901,21.538301744,4.891108555));
#60=B_SPLINE_CURVE_WITH_KNOTS('',3,(#56,#57,#58,#59),.UNSPECIFIED.,.F.,.F.,(4,4),(0.003059621,0.00704711),.UNSPECIFIED.);
#61=EDGE_CURVE('',#53,#55,#60,.T.);
#62=ORIENTED_EDGE('',*,*,#61,.F.);
#63=CARTESIAN_POINT('',(-101.65331965,21.498520447,9.105711921));
#64=VERTEX_POINT('',#63);
#65=CARTESIAN_POINT('',(-101.65331965,21.498520447,9.105711921));
#66=CARTESIAN_POINT('',(-101.685995625,21.500570825,9.077422004));
#67=CARTESIAN_POINT('',(-101.711909922,21.49929812,9.04234355));
#68=CARTESIAN_POINT('',(-101.729430978,21.498037262,9.003373839));
#69=CARTESIAN_POINT('',(-101.746952034,21.496776403,8.964404128));
#70=CARTESIAN_POINT('',(-101.756064649,21.495632821,8.921559294));
#71=CARTESIAN_POINT('',(-101.755847903,21.496090505,8.878323346));
#72=B_SPLINE_CURVE_WITH_KNOTS('',3,(#65,#66,#67,#68,#69,#70,#71),.UNSPECIFIED.,.F.,.F.,(4,3,4),(0.,0.000127869,0.000255738),.UNSPECIFIED.);
#73=EDGE_CURVE('',#64,#53,#72,.T.);
#74=ORIENTED_EDGE('',*,*,#73,.F.);
#75=CARTESIAN_POINT('',(-101.676447697,21.44793996,13.896247562));
#76=VERTEX_POINT('',#75);
#77=CARTESIAN_POINT('',(-101.676447435,21.447939946,13.896247563));
#78=CARTESIAN_POINT('',(-101.668738171,21.464800113,12.299402349));
#79=CARTESIAN_POINT('',(-101.661028879,21.481660278,10.702557135));
#80=CARTESIAN_POINT('',(-101.653319445,21.498520436,9.105711922));
#81=B_SPLINE_CURVE_WITH_KNOTS('',3,(#77,#78,#79,#80),.UNSPECIFIED.,.F.,.F.,(4,4),(0.008404617,0.013195475),.UNSPECIFIED.);
#82=EDGE_CURVE('',#76,#64,#81,.T.);
#83=ORIENTED_EDGE('',*,*,#82,.F.);
#84=CARTESIAN_POINT('',(-102.02653056,21.337678489,13.751379816));
#85=VERTEX_POINT('',#84);
#86=CARTESIAN_POINT('',(-102.02653056,21.337678489,13.751379816));
#87=CARTESIAN_POINT('',(-101.926149502,21.41696273,13.795908355));
#88=CARTESIAN_POINT('',(-101.802675245,21.455202141,13.847841531));
#89=CARTESIAN_POINT('',(-101.676447697,21.44793996,13.896247562));
#90=B_SPLINE_CURVE_WITH_KNOTS('',3,(#86,#87,#88,#89),.UNSPECIFIED.,.F.,.F.,(4,4),(0.,0.000400392),.UNSPECIFIED.);
#91=EDGE_CURVE('',#85,#76,#90,.T.);
#92=ORIENTED_EDGE('',*,*,#91,.F.);
#93=CARTESIAN_POINT('',(-101.983948126,21.431069323,4.891940063));
#94=VERTEX_POINT('',#93);
#95=CARTESIAN_POINT('',(-101.983948126,21.431069323,4.891940063));
#96=CARTESIAN_POINT('',(-101.998142573,21.399939076,7.845086646));
#97=CARTESIAN_POINT('',(-102.012336718,21.368808798,10.79823323));
#98=CARTESIAN_POINT('',(-102.02653056,21.337678489,13.751379816));
#99=B_SPLINE_CURVE_WITH_KNOTS('',3,(#95,#96,#97,#98),.UNSPECIFIED.,.F.,.F.,(4,4),(0.004640966,0.013501),.UNSPECIFIED.);
#100=EDGE_CURVE('',#94,#85,#99,.T.);
#101=ORIENTED_EDGE('',*,*,#100,.F.);
#102=CARTESIAN_POINT('',(-101.983948126,21.431069323,4.891940063));
#103=CARTESIAN_POINT('',(-101.912863679,21.487480106,4.891990965));
#104=CARTESIAN_POINT('',(-101.825916152,21.525140298,4.891700512));
#105=CARTESIAN_POINT('',(-101.735830901,21.538301744,4.891108555));
#106=B_SPLINE_CURVE_WITH_KNOTS('',3,(#102,#103,#104,#105),.UNSPECIFIED.,.F.,.F.,(4,4),(0.000137306,0.000409172),.UNSPECIFIED.);
#107=EDGE_CURVE('',#94,#55,#106,.T.);
#108=ORIENTED_EDGE('',*,*,#107,.T.);
#109=EDGE_LOOP('',(#62,#74,#83,#92,#101,#108));
#110=FACE_BOUND('',#109,.T.);
#111=ADVANCED_FACE('',(#110),#51,.F.);
#112=CARTESIAN_POINT('',(-103.347786524,21.553284141,-11.230444601));
#113=DIRECTION('',(-0.00499956,-0.010802168,0.999929156));
#114=DIRECTION('',(0.998518572,-0.054233225,0.004406629));
#115=AXIS2_PLACEMENT_3D('',#112,#113,#114);
#116=CYLINDRICAL_SURFACE('',#115,1.7);
#117=CARTESIAN_POINT('',(-101.750796104,21.243964085,8.875622709));
#118=VERTEX_POINT('',#117);
#119=CARTESIAN_POINT('',(-101.730791708,21.28718606,4.874674574));
#120=VERTEX_POINT('',#119);
#121=CARTESIAN_POINT('',(-101.750796104,21.243964085,8.875622709));
#122=DIRECTION('',(0.00499956,0.010802168,-0.999929156));
#123=VECTOR('',#122,4.001231597);
#124=LINE('',#121,#123);
#125=EDGE_CURVE('',#118,#120,#124,.T.);
#126=ORIENTED_EDGE('',*,*,#125,.F.);
#127=CARTESIAN_POINT('',(-103.448277677,21.336160568,8.86813144));
#128=DIRECTION('',(-0.00499956,-0.010802168,0.999929156));
#129=DIRECTION('',(0.,-0.999941653,-0.010802303));
#130=AXIS2_PLACEMENT_3D('',#127,#128,#129);
#131=CIRCLE('',#130,1.7);
#132=EDGE_CURVE('',#118,#53,#131,.T.);
#133=ORIENTED_EDGE('',*,*,#132,.T.);
#134=ORIENTED_EDGE('',*,*,#61,.T.);
#135=CARTESIAN_POINT('',(-101.761920742,21.71522059,4.893314066));
#136=VERTEX_POINT('',#135);
#137=CARTESIAN_POINT('',(-103.428453466,21.378993229,4.903221139));
#138=DIRECTION('',(0.008214595,-0.011253635,0.999902933));
#139=DIRECTION('',(-0.999382439,0.034071802,0.008593788));
#140=AXIS2_PLACEMENT_3D('',#137,#138,#139);
#141=ELLIPSE('',#140,1.700148609,1.7);
#142=EDGE_CURVE('',#55,#136,#141,.T.);
#143=ORIENTED_EDGE('',*,*,#142,.T.);
#144=CARTESIAN_POINT('',(-101.761849332,21.715374899,4.879031301));
#145=VERTEX_POINT('',#144);
#146=CARTESIAN_POINT('',(-101.761849332,21.715374899,4.879031301));
#147=CARTESIAN_POINT('',(-101.761873135,21.715323462,4.883792223));
#148=CARTESIAN_POINT('',(-101.761896939,21.715272026,4.888553145));
#149=CARTESIAN_POINT('',(-101.761920742,21.71522059,4.893314066));
#150=B_SPLINE_CURVE_WITH_KNOTS('',3,(#146,#147,#148,#149),.UNSPECIFIED.,.F.,.F.,(4,4),(0.,0.000014284),.UNSPECIFIED.);
#151=EDGE_CURVE('',#145,#136,#150,.T.);
#152=ORIENTED_EDGE('',*,*,#151,.F.);
#153=CARTESIAN_POINT('',(-103.428273281,21.379382542,4.867183373));
#154=DIRECTION('',(0.004985058,0.010535668,-0.999932072));
#155=DIRECTION('',(-0.054333164,-0.998464551,-0.010791078));
#156=AXIS2_PLACEMENT_3D('',#153,#154,#155);
#157=ELLIPSE('',#156,1.700000061,1.7);
#158=EDGE_CURVE('',#145,#120,#157,.T.);
#159=ORIENTED_EDGE('',*,*,#158,.T.);
#160=EDGE_LOOP('',(#126,#133,#134,#143,#152,#159));
#161=FACE_BOUND('',#160,.T.);
#162=ADVANCED_FACE('',(#161),#116,.F.);
#163=COLOUR_RGB('',0.494117647,0.494117647,0.525490224);
#164=FILL_AREA_STYLE_COLOUR('',#163);
#165=FILL_AREA_STYLE('',(#164));
#166=SURFACE_STYLE_FILL_AREA(#165);
#167=SURFACE_SIDE_STYLE('',(#166));
#168=SURFACE_STYLE_USAGE(.BOTH.,#167);
#169=PRESENTATION_STYLE_ASSIGNMENT((#168));
#170=OVER_RIDING_STYLED_ITEM('',(#169),#162,#26);
#171=CARTESIAN_POINT('',(-103.448277677,21.336160568,8.86813144));
#172=DIRECTION('',(-0.00499956,-0.010802168,0.999929156));
#173=DIRECTION('',(0.,-0.999941653,-0.010802303));
#174=AXIS2_PLACEMENT_3D('',#171,#172,#173);
#175=TOROIDAL_SURFACE('',#174,2.,0.3);
#176=CARTESIAN_POINT('',(-101.455765142,21.487173324,9.179746466));
#177=VERTEX_POINT('',#176);
#178=CARTESIAN_POINT('',(-101.455765142,21.487173324,9.179746466));
#179=CARTESIAN_POINT('',(-101.528343189,21.491051331,9.179426376));
#180=CARTESIAN_POINT('',(-101.598426596,21.495075971,9.153236745));
#181=CARTESIAN_POINT('',(-101.65331965,21.498520447,9.105711921));
#182=B_SPLINE_CURVE_WITH_KNOTS('',3,(#178,#179,#180,#181),.UNSPECIFIED.,.F.,.F.,(4,4),(0.,0.000214957),.UNSPECIFIED.);
#183=EDGE_CURVE('',#177,#64,#182,.T.);
#184=ORIENTED_EDGE('',*,*,#183,.T.);
#185=ORIENTED_EDGE('',*,*,#73,.T.);
#186=ORIENTED_EDGE('',*,*,#132,.F.);
#187=CARTESIAN_POINT('',(-102.863444646,19.739988521,8.853809286));
#188=VERTEX_POINT('',#187);
#189=CARTESIAN_POINT('',(-103.448277677,21.336160568,8.86813144));
#190=DIRECTION('',(-0.00499956,-0.010802168,0.999929156));
#191=DIRECTION('',(0.,-0.999941653,-0.010802303));
#192=AXIS2_PLACEMENT_3D('',#189,#190,#191);
#193=CIRCLE('',#192,1.7);
#194=EDGE_CURVE('',#188,#118,#193,.T.);
#195=ORIENTED_EDGE('',*,*,#194,.F.);
#196=CARTESIAN_POINT('',(-102.971154499,19.391123168,9.14952616));
#197=VERTEX_POINT('',#196);
#198=CARTESIAN_POINT('',(-102.971154499,19.391123168,9.14952616));
#199=CARTESIAN_POINT('',(-102.959594841,19.433137088,9.150037831));
#200=CARTESIAN_POINT('',(-102.947909732,19.473799429,9.1435514));
#201=CARTESIAN_POINT('',(-102.936154355,19.513215363,9.130541631));
#202=CARTESIAN_POINT('',(-102.924398978,19.552631298,9.117531862));
#203=CARTESIAN_POINT('',(-102.912797876,19.589997172,9.098045911));
#204=CARTESIAN_POINT('',(-102.90224369,19.623044813,9.072492118));
#205=CARTESIAN_POINT('',(-102.891689504,19.656092454,9.046938324));
#206=CARTESIAN_POINT('',(-102.882115543,19.685032313,9.015150904));
#207=CARTESIAN_POINT('',(-102.875032566,19.70609506,8.977620964));
#208=CARTESIAN_POINT('',(-102.867949588,19.727157807,8.940091023));
#209=CARTESIAN_POINT('',(-102.863663276,19.739516083,8.897593613));
#210=CARTESIAN_POINT('',(-102.863444646,19.739988521,8.853809286));
#211=B_SPLINE_CURVE_WITH_KNOTS('',3,(#198,#199,#200,#201,#202,#203,#204,#205,#206,#207,#208,#209,#210),.UNSPECIFIED.,.F.,.F.,(4,3,3,3,4),(0.,0.000128362,0.000256724,0.000385085,0.000513447),.UNSPECIFIED.);
#212=EDGE_CURVE('',#197,#188,#211,.T.);
#213=ORIENTED_EDGE('',*,*,#212,.F.);
#214=CARTESIAN_POINT('',(-103.449777545,21.332919917,9.168110187));
#215=DIRECTION('',(0.00499956,0.010802168,-0.999929156));
#216=DIRECTION('',(0.,-0.999941653,-0.010802303));
#217=AXIS2_PLACEMENT_3D('',#214,#215,#216);
#218=CIRCLE('',#217,2.);
#219=EDGE_CURVE('',#177,#197,#218,.T.);
#220=ORIENTED_EDGE('',*,*,#219,.F.);
#221=EDGE_LOOP('',(#184,#185,#186,#195,#213,#220));
#222=FACE_BOUND('',#221,.T.);
#223=ADVANCED_FACE('',(#222),#175,.T.);
#224=OVER_RIDING_STYLED_ITEM('',(#169),#223,#26);
#225=CARTESIAN_POINT('',(-100.264673452,21.382279307,12.998863404));
#226=DIRECTION('',(0.053305508,0.998519844,0.010800143));
#227=DIRECTION('',(-0.998578085,0.053308617,0.));
#228=AXIS2_PLACEMENT_3D('',#225,#226,#227);
#229=PLANE('',#228);
#230=CARTESIAN_POINT('',(-101.371433564,21.454757934,11.760459739));
#231=VERTEX_POINT('',#230);
#232=CARTESIAN_POINT('',(-96.977689991,21.22020002,11.760459739));
#233=VERTEX_POINT('',#232);
#234=CARTESIAN_POINT('',(-99.174561777,21.337478977,11.760459739));
#235=DIRECTION('',(0.053305508,0.998519844,0.010800143));
#236=DIRECTION('',(-0.998578085,0.053308617,-0.));
#237=AXIS2_PLACEMENT_3D('',#234,#235,#236);
#238=CIRCLE('',#237,2.2);
#239=EDGE_CURVE('',#231,#233,#238,.T.);
#240=ORIENTED_EDGE('',*,*,#239,.T.);
#241=CARTESIAN_POINT('',(-99.174561777,21.337478977,11.760459739));
#242=DIRECTION('',(0.053305508,0.998519844,0.010800143));
#243=DIRECTION('',(-0.998578085,0.053308617,-0.));
#244=AXIS2_PLACEMENT_3D('',#241,#242,#243);
#245=CIRCLE('',#244,2.2);
#246=EDGE_CURVE('',#233,#231,#245,.T.);
#247=ORIENTED_EDGE('',*,*,#246,.T.);
#248=EDGE_LOOP('',(#240,#247));
#249=FACE_BOUND('',#248,.T.);
#250=CARTESIAN_POINT('',(-96.362853604,21.215047034,9.202270824));
#251=VERTEX_POINT('',#250);
#252=CARTESIAN_POINT('',(-101.455765142,21.487173324,9.179746466));
#253=DIRECTION('',(0.998565803,-0.053355729,0.004416345));
#254=VECTOR('',#253,5.10022627);
#255=LINE('',#252,#254);
#256=EDGE_CURVE('',#177,#251,#255,.T.);
#257=ORIENTED_EDGE('',*,*,#256,.T.);
#258=CARTESIAN_POINT('',(-96.386283801,21.167152897,13.745933193));
#259=VERTEX_POINT('',#258);
#260=CARTESIAN_POINT('',(-96.362853604,21.215047034,9.202270824));
#261=CARTESIAN_POINT('',(-96.370663585,21.199082317,10.716824947));
#262=CARTESIAN_POINT('',(-96.37847402,21.183117625,12.231379069));
#263=CARTESIAN_POINT('',(-96.38628417,21.167152917,13.745933191));
#264=B_SPLINE_CURVE_WITH_KNOTS('',3,(#260,#261,#262,#263),.UNSPECIFIED.,.F.,.F.,(4,4),(0.006655944,0.011199919),.UNSPECIFIED.);
#265=EDGE_CURVE('',#251,#259,#264,.T.);
#266=ORIENTED_EDGE('',*,*,#265,.T.);
#267=CARTESIAN_POINT('',(-97.571058947,21.225987112,14.154067542));
#268=VERTEX_POINT('',#267);
#269=CARTESIAN_POINT('',(-99.208198887,21.385865489,7.45293831));
#270=DIRECTION('',(-0.053305508,-0.998519844,-0.010800143));
#271=DIRECTION('',(-0.998544462,0.053211615,0.008802317));
#272=AXIS2_PLACEMENT_3D('',#269,#270,#271);
#273=ELLIPSE('',#272,6.901266652,6.9);
#274=EDGE_CURVE('',#259,#268,#273,.T.);
#275=ORIENTED_EDGE('',*,*,#274,.T.);
#276=CARTESIAN_POINT('',(-100.73500488,21.394591193,14.181958193));
#277=VERTEX_POINT('',#276);
#278=CARTESIAN_POINT('',(-100.73500488,21.394591193,14.181958193));
#279=DIRECTION('',(0.998544462,-0.053211615,-0.008802317));
#280=VECTOR('',#279,3.168557889);
#281=LINE('',#278,#280);
#282=EDGE_CURVE('',#277,#268,#281,.T.);
#283=ORIENTED_EDGE('',*,*,#282,.F.);
#284=CARTESIAN_POINT('',(-99.208198887,21.385865489,7.45293831));
#285=DIRECTION('',(0.053305508,0.998519844,0.010800143));
#286=DIRECTION('',(-0.998544462,0.053211615,0.008802317));
#287=AXIS2_PLACEMENT_3D('',#284,#285,#286);
#288=ELLIPSE('',#287,6.901266652,6.9);
#289=EDGE_CURVE('',#76,#277,#288,.T.);
#290=ORIENTED_EDGE('',*,*,#289,.F.);
#291=ORIENTED_EDGE('',*,*,#82,.T.);
#292=ORIENTED_EDGE('',*,*,#183,.F.);
#293=EDGE_LOOP('',(#257,#266,#275,#283,#290,#291,#292));
#294=FACE_BOUND('',#293,.T.);
#295=ADVANCED_FACE('',(#249,#294),#229,.F.);
#296=CARTESIAN_POINT('',(-99.830221293,22.597475604,4.897955385));
#297=DIRECTION('',(0.004985058,0.010535668,-0.999932072));
#298=DIRECTION('',(-0.998518572,0.054233225,-0.004406589));
#299=AXIS2_PLACEMENT_3D('',#296,#297,#298);
#300=PLANE('',#299);
#301=CARTESIAN_POINT('',(-100.691626652,21.498026207,4.882076717));
#302=VERTEX_POINT('',#301);
#303=CARTESIAN_POINT('',(-100.687560038,21.572757165,4.882884384));
#304=VERTEX_POINT('',#303);
#305=CARTESIAN_POINT('',(-100.691626652,21.498026207,4.882076717));
#306=DIRECTION('',(0.054333164,0.998464551,0.010791078));
#307=VECTOR('',#306,0.07484588);
#308=LINE('',#305,#307);
#309=EDGE_CURVE('',#302,#304,#308,.T.);
#310=ORIENTED_EDGE('',*,*,#309,.F.);
#311=CARTESIAN_POINT('',(-99.287477074,21.49794743,4.889076129));
#312=VERTEX_POINT('',#311);
#313=CARTESIAN_POINT('',(-100.691626652,21.498026207,4.882076717));
#314=DIRECTION('',(0.999987575,-0.000056102,0.004984744));
#315=VECTOR('',#314,1.404167025);
#316=LINE('',#313,#315);
#317=EDGE_CURVE('',#302,#312,#316,.T.);
#318=ORIENTED_EDGE('',*,*,#317,.T.);
#319=CARTESIAN_POINT('',(-100.687560038,21.572757165,4.882884384));
#320=DIRECTION('',(0.998565804,-0.053355726,0.00441607));
#321=VECTOR('',#320,1.402093841);
#322=LINE('',#319,#321);
#323=EDGE_CURVE('',#304,#312,#322,.T.);
#324=ORIENTED_EDGE('',*,*,#323,.F.);
#325=EDGE_LOOP('',(#310,#318,#324));
#326=FACE_BOUND('',#325,.T.);
#327=ADVANCED_FACE('',(#326),#300,.F.);
#328=OVER_RIDING_STYLED_ITEM('',(#169),#327,#26);
#329=CARTESIAN_POINT('',(-98.650374836,21.401427126,13.46505469));
#330=DIRECTION('',(-0.,-0.999936672,-0.011254015));
#331=DIRECTION('',(0.,0.011254015,-0.999936672));
#332=AXIS2_PLACEMENT_3D('',#329,#330,#331);
#333=PLANE('',#332);
#334=ORIENTED_EDGE('',*,*,#317,.F.);
#335=CARTESIAN_POINT('',(-95.921114827,21.498467242,4.842890053));
#336=VERTEX_POINT('',#335);
#337=CARTESIAN_POINT('',(-95.921114827,21.498467242,4.842890053));
#338=DIRECTION('',(-0.99996626,-0.000092447,0.008214075));
#339=VECTOR('',#338,4.770672789);
#340=LINE('',#337,#339);
#341=EDGE_CURVE('',#336,#302,#340,.T.);
#342=ORIENTED_EDGE('',*,*,#341,.F.);
#343=CARTESIAN_POINT('',(-95.920950922,21.4982427,4.862840987));
#344=VERTEX_POINT('',#343);
#345=CARTESIAN_POINT('',(-95.920950922,21.4982427,4.862840987));
#346=DIRECTION('',(-0.008214595,0.011253635,-0.999902933));
#347=VECTOR('',#346,0.01995287);
#348=LINE('',#345,#347);
#349=EDGE_CURVE('',#344,#336,#348,.T.);
#350=ORIENTED_EDGE('',*,*,#349,.F.);
#351=CARTESIAN_POINT('',(-96.253819794,21.498211926,4.865575289));
#352=VERTEX_POINT('',#351);
#353=CARTESIAN_POINT('',(-96.253819794,21.498211926,4.865575289));
#354=DIRECTION('',(0.99996626,0.000092447,-0.008214075));
#355=VECTOR('',#354,0.332880103);
#356=LINE('',#353,#355);
#357=EDGE_CURVE('',#352,#344,#356,.T.);
#358=ORIENTED_EDGE('',*,*,#357,.F.);
#359=CARTESIAN_POINT('',(-96.253913199,21.497986936,4.885566031));
#360=VERTEX_POINT('',#359);
#361=CARTESIAN_POINT('',(-96.253819794,21.498211926,4.865575289));
#362=CARTESIAN_POINT('',(-96.253850929,21.498136929,4.872238869));
#363=CARTESIAN_POINT('',(-96.253882064,21.498061932,4.87890245));
#364=CARTESIAN_POINT('',(-96.253913199,21.497986936,4.885566031));
#365=B_SPLINE_CURVE_WITH_KNOTS('',3,(#361,#362,#363,#364),.UNSPECIFIED.,.F.,.F.,(4,4),(0.000067474,0.000087466),.UNSPECIFIED.);
#366=EDGE_CURVE('',#352,#360,#365,.T.);
#367=ORIENTED_EDGE('',*,*,#366,.T.);
#368=CARTESIAN_POINT('',(-96.367483609,21.497993326,4.884998258));
#369=VERTEX_POINT('',#368);
#370=CARTESIAN_POINT('',(-96.253913199,21.497986936,4.885566031));
#371=DIRECTION('',(-0.999987502,0.000056265,-0.004999244));
#372=VECTOR('',#371,0.11357183);
#373=LINE('',#370,#372);
#374=EDGE_CURVE('',#360,#369,#373,.T.);
#375=ORIENTED_EDGE('',*,*,#374,.T.);
#376=CARTESIAN_POINT('',(-96.367387307,21.498201427,4.866508172));
#377=VERTEX_POINT('',#376);
#378=CARTESIAN_POINT('',(-102.703758332,3.760300013,1580.906529938));
#379=DIRECTION('',(-0.,-0.999936672,-0.011254015));
#380=DIRECTION('',(-0.00499956,-0.011253874,0.999924174));
#381=AXIS2_PLACEMENT_3D('',#378,#379,#380);
#382=ELLIPSE('',#381,3763.276660375,1.7);
#383=EDGE_CURVE('',#369,#377,#382,.T.);
#384=ORIENTED_EDGE('',*,*,#383,.T.);
#385=CARTESIAN_POINT('',(-97.425320108,21.49810362,4.875198405));
#386=VERTEX_POINT('',#385);
#387=CARTESIAN_POINT('',(-97.425320108,21.49810362,4.875198405));
#388=DIRECTION('',(0.99996626,0.000092447,-0.008214075));
#389=VECTOR('',#388,1.057968498);
#390=LINE('',#387,#389);
#391=EDGE_CURVE('',#386,#377,#390,.T.);
#392=ORIENTED_EDGE('',*,*,#391,.F.);
#393=CARTESIAN_POINT('',(-99.267523455,21.470611846,7.317885168));
#394=VERTEX_POINT('',#393);
#395=CARTESIAN_POINT('',(-99.114508506,21.504071021,4.3449856));
#396=DIRECTION('',(0.,0.999936672,0.011254015));
#397=DIRECTION('',(-0.0439109,-0.01124316,0.998972184));
#398=AXIS2_PLACEMENT_3D('',#395,#396,#397);
#399=ELLIPSE('',#398,2.977186547,1.731230517);
#400=EDGE_CURVE('',#394,#386,#399,.T.);
#401=ORIENTED_EDGE('',*,*,#400,.F.);
#402=CARTESIAN_POINT('',(-99.267523455,21.470611846,7.317885168));
#403=DIRECTION('',(-0.008214595,0.011253635,-0.999902933));
#404=VECTOR('',#403,2.429044818);
#405=LINE('',#402,#404);
#406=EDGE_CURVE('',#394,#312,#405,.T.);
#407=ORIENTED_EDGE('',*,*,#406,.T.);
#408=EDGE_LOOP('',(#334,#342,#350,#358,#367,#375,#384,#392,#401,#407));
#409=FACE_BOUND('',#408,.T.);
#410=ADVANCED_FACE('',(#409),#333,.T.);
#411=CARTESIAN_POINT('',(-100.260409012,21.462160895,12.999727415));
#412=DIRECTION('',(0.053305508,0.998519844,0.010800143));
#413=DIRECTION('',(-0.998578085,0.053308617,0.));
#414=AXIS2_PLACEMENT_3D('',#411,#412,#413);
#415=PLANE('',#414);
#416=CARTESIAN_POINT('',(-100.818630573,21.579741806,4.884039791));
#417=VERTEX_POINT('',#416);
#418=CARTESIAN_POINT('',(-99.115088144,21.494488014,4.358066174));
#419=DIRECTION('',(-0.053305508,-0.998519844,-0.010800143));
#420=DIRECTION('',(-0.005723046,-0.010509856,0.999928392));
#421=AXIS2_PLACEMENT_3D('',#418,#419,#420);
#422=ELLIPSE('',#421,2.969865954,1.731230517);
#423=EDGE_CURVE('',#394,#417,#422,.T.);
#424=ORIENTED_EDGE('',*,*,#423,.T.);
#425=CARTESIAN_POINT('',(-100.818630573,21.579741806,4.884039791));
#426=DIRECTION('',(0.998544462,-0.053211615,-0.008802317));
#427=VECTOR('',#426,0.131261591);
#428=LINE('',#425,#427);
#429=EDGE_CURVE('',#417,#304,#428,.T.);
#430=ORIENTED_EDGE('',*,*,#429,.T.);
#431=ORIENTED_EDGE('',*,*,#323,.T.);
#432=ORIENTED_EDGE('',*,*,#406,.F.);
#433=EDGE_LOOP('',(#424,#430,#431,#432));
#434=FACE_BOUND('',#433,.T.);
#435=ADVANCED_FACE('',(#434),#415,.F.);
#436=CARTESIAN_POINT('',(-266.915345226,-0.115973331,6.004410135));
#437=DIRECTION('',(0.008214595,-0.011253635,0.999902933));
#438=DIRECTION('',(0.,-0.999936672,-0.011254015));
#439=AXIS2_PLACEMENT_3D('',#436,#437,#438);
#440=PLANE('',#439);
#441=ORIENTED_EDGE('',*,*,#107,.F.);
#442=CARTESIAN_POINT('',(-101.761920742,21.71522059,4.893314066));
#443=CARTESIAN_POINT('',(-101.838545394,21.622914844,4.892904692));
#444=CARTESIAN_POINT('',(-101.912779215,21.527920944,4.892445421));
#445=CARTESIAN_POINT('',(-101.983948126,21.431069323,4.891940063));
#446=B_SPLINE_CURVE_WITH_KNOTS('',3,(#442,#443,#444,#445),.UNSPECIFIED.,.F.,.F.,(4,4),(0.001093344,0.001452434),.UNSPECIFIED.);
#447=EDGE_CURVE('',#136,#94,#446,.T.);
#448=ORIENTED_EDGE('',*,*,#447,.F.);
#449=ORIENTED_EDGE('',*,*,#142,.F.);
#450=EDGE_LOOP('',(#441,#448,#449));
#451=FACE_BOUND('',#450,.T.);
#452=ADVANCED_FACE('',(#451),#440,.F.);
#453=CARTESIAN_POINT('',(-95.850469309,22.801597319,13.457810901));
#454=DIRECTION('',(0.99996626,0.000092447,-0.008214075));
#455=DIRECTION('',(-0.008214075,-0.,-0.999966264));
#456=AXIS2_PLACEMENT_3D('',#453,#454,#455);
#457=PLANE('',#456);
#458=CARTESIAN_POINT('',(-95.921114827,22.584827769,4.855116745));
#459=VERTEX_POINT('',#458);
#460=CARTESIAN_POINT('',(-95.921114827,22.584827769,4.855116745));
#461=DIRECTION('',(0.,-0.999936672,-0.011254015));
#462=VECTOR('',#461,1.086429328);
#463=LINE('',#460,#462);
#464=EDGE_CURVE('',#459,#336,#463,.T.);
#465=ORIENTED_EDGE('',*,*,#464,.F.);
#466=CARTESIAN_POINT('',(-95.920950922,22.584603226,4.875067679));
#467=VERTEX_POINT('',#466);
#468=CARTESIAN_POINT('',(-95.921114827,22.584827769,4.855116745));
#469=DIRECTION('',(0.008214595,-0.011253635,0.999902933));
#470=VECTOR('',#469,0.01995287);
#471=LINE('',#468,#470);
#472=EDGE_CURVE('',#459,#467,#471,.T.);
#473=ORIENTED_EDGE('',*,*,#472,.T.);
#474=CARTESIAN_POINT('',(-95.920950922,21.4982427,4.862840987));
#475=DIRECTION('',(-0.,0.999936672,0.011254015));
#476=VECTOR('',#475,1.086429328);
#477=LINE('',#474,#476);
#478=EDGE_CURVE('',#344,#467,#477,.T.);
#479=ORIENTED_EDGE('',*,*,#478,.F.);
#480=ORIENTED_EDGE('',*,*,#349,.T.);
#481=EDGE_LOOP('',(#465,#473,#479,#480));
#482=FACE_BOUND('',#481,.T.);
#483=ADVANCED_FACE('',(#482),#457,.T.);
#484=CARTESIAN_POINT('',(-266.915345226,-0.115973331,6.004410135));
#485=DIRECTION('',(0.008214595,-0.011253635,0.999902933));
#486=DIRECTION('',(0.,-0.999936672,-0.011254015));
#487=AXIS2_PLACEMENT_3D('',#484,#485,#486);
#488=PLANE('',#487);
#489=ORIENTED_EDGE('',*,*,#341,.T.);
#490=ORIENTED_EDGE('',*,*,#309,.T.);
#491=ORIENTED_EDGE('',*,*,#429,.F.);
#492=CARTESIAN_POINT('',(-100.659715598,22.084446242,4.888414553));
#493=VERTEX_POINT('',#492);
#494=CARTESIAN_POINT('',(-99.137555796,21.123036163,4.865089004));
#495=DIRECTION('',(-0.008214595,0.011253635,-0.999902933));
#496=DIRECTION('',(-0.072717632,-0.997295952,-0.010626891));
#497=AXIS2_PLACEMENT_3D('',#494,#495,#496);
#498=ELLIPSE('',#497,2.130898284,1.731230517);
#499=EDGE_CURVE('',#417,#493,#498,.T.);
#500=ORIENTED_EDGE('',*,*,#499,.T.);
#501=CARTESIAN_POINT('',(-100.623762026,22.745154442,4.895555271));
#502=VERTEX_POINT('',#501);
#503=CARTESIAN_POINT('',(-100.659715598,22.084446242,4.888414553));
#504=DIRECTION('',(0.054333164,0.998464551,0.010791078));
#505=VECTOR('',#504,0.661724245);
#506=LINE('',#503,#505);
#507=EDGE_CURVE('',#493,#502,#506,.T.);
#508=ORIENTED_EDGE('',*,*,#507,.T.);
#509=CARTESIAN_POINT('',(-95.921114827,22.584827769,4.855116745));
#510=DIRECTION('',(-0.999382439,0.034071802,0.008593788));
#511=VECTOR('',#510,4.705553166);
#512=LINE('',#509,#511);
#513=EDGE_CURVE('',#459,#502,#512,.T.);
#514=ORIENTED_EDGE('',*,*,#513,.F.);
#515=ORIENTED_EDGE('',*,*,#464,.T.);
#516=EDGE_LOOP('',(#489,#490,#491,#500,#508,#514,#515));
#517=FACE_BOUND('',#516,.T.);
#518=ADVANCED_FACE('',(#517),#488,.F.);
#519=CARTESIAN_POINT('',(-100.097109061,-4.615375321,7.167604169));
#520=DIRECTION('',(0.034165206,0.999356027,0.010966799));
#521=DIRECTION('',(-0.999403694,0.034217614,-0.004627282));
#522=AXIS2_PLACEMENT_3D('',#519,#520,#521);
#523=CYLINDRICAL_SURFACE('',#522,6.9);
#524=CARTESIAN_POINT('',(-106.060284434,22.903145747,7.435069549));
#525=VERTEX_POINT('',#524);
#526=CARTESIAN_POINT('',(-106.480516463,10.611066619,7.300177916));
#527=VERTEX_POINT('',#526);
#528=CARTESIAN_POINT('',(-106.060284434,22.903145747,7.435069549));
#529=DIRECTION('',(-0.034165206,-0.999356027,-0.010966799));
#530=VECTOR('',#529,12.3);
#531=LINE('',#528,#530);
#532=EDGE_CURVE('',#525,#527,#531,.T.);
#533=ORIENTED_EDGE('',*,*,#532,.T.);
#534=CARTESIAN_POINT('',(-101.092335009,10.352619771,14.065331929));
#535=VERTEX_POINT('',#534);
#536=CARTESIAN_POINT('',(-99.584630976,10.374965079,7.332106161));
#537=DIRECTION('',(0.034165206,0.999356027,0.010966799));
#538=DIRECTION('',(-0.000382736,-0.010960122,0.999939863));
#539=AXIS2_PLACEMENT_3D('',#536,#537,#538);
#540=CIRCLE('',#539,6.9);
#541=EDGE_CURVE('',#527,#535,#540,.T.);
#542=ORIENTED_EDGE('',*,*,#541,.T.);
#543=CARTESIAN_POINT('',(-100.982002957,12.378764051,14.096630423));
#544=VERTEX_POINT('',#543);
#545=CARTESIAN_POINT('',(-96.938007296,87.790548378,8.181654424));
#546=DIRECTION('',(0.998489261,-0.054235784,-0.00881339));
#547=DIRECTION('',(0.054329702,0.998464739,0.010791109));
#548=AXIS2_PLACEMENT_3D('',#545,#546,#547);
#549=ELLIPSE('',#548,341.856270577,6.9);
#550=EDGE_CURVE('',#544,#535,#549,.T.);
#551=ORIENTED_EDGE('',*,*,#550,.F.);
#552=CARTESIAN_POINT('',(-100.987567303,12.388293535,14.095450987));
#553=VERTEX_POINT('',#552);
#554=CARTESIAN_POINT('',(-100.982002957,12.378764051,14.096630423));
#555=CARTESIAN_POINT('',(-100.981787927,12.382712913,14.096691167));
#556=CARTESIAN_POINT('',(-100.9840924,12.38656582,14.096204025));
#557=CARTESIAN_POINT('',(-100.987567303,12.388293535,14.095450987));
#558=B_SPLINE_CURVE_WITH_KNOTS('',3,(#554,#555,#556,#557),.UNSPECIFIED.,.F.,.F.,(4,4),(0.,0.000011695),.UNSPECIFIED.);
#559=EDGE_CURVE('',#544,#553,#558,.T.);
#560=ORIENTED_EDGE('',*,*,#559,.T.);
#561=CARTESIAN_POINT('',(-102.820786264,15.422310842,13.386933611));
#562=VERTEX_POINT('',#561);
#563=CARTESIAN_POINT('',(-100.987567303,12.388293535,14.095450987));
#564=CARTESIAN_POINT('',(-101.128312478,12.458271789,14.064950424));
#565=CARTESIAN_POINT('',(-101.263025897,12.537898215,14.030998834));
#566=CARTESIAN_POINT('',(-101.390036848,12.625441201,13.99508967));
#567=CARTESIAN_POINT('',(-101.517047799,12.712984188,13.959180505));
#568=CARTESIAN_POINT('',(-101.637091723,12.808805943,13.921146324));
#569=CARTESIAN_POINT('',(-101.750402663,12.912971198,13.881928254));
#570=CARTESIAN_POINT('',(-101.863713604,13.017136452,13.842710184));
#571=CARTESIAN_POINT('',(-101.97093909,13.130559544,13.802011405));
#572=CARTESIAN_POINT('',(-102.068718787,13.24972134,13.762223728));
#573=CARTESIAN_POINT('',(-102.166498485,13.368883135,13.72243605));
#574=CARTESIAN_POINT('',(-102.255358887,13.494043314,13.683419383));
#575=CARTESIAN_POINT('',(-102.335518275,13.625382514,13.646289585));
#576=CARTESIAN_POINT('',(-102.495837051,13.888060913,13.572029988));
#577=CARTESIAN_POINT('',(-102.622416119,14.180014657,13.504709217));
#578=CARTESIAN_POINT('',(-102.704610976,14.481432088,13.458452244));
#579=CARTESIAN_POINT('',(-102.745708405,14.632140803,13.435323757));
#580=CARTESIAN_POINT('',(-102.776291027,14.785950069,13.417156951));
#581=CARTESIAN_POINT('',(-102.795923109,14.943087129,13.404909152));
#582=CARTESIAN_POINT('',(-102.815555191,15.10022419,13.392661352));
#583=CARTESIAN_POINT('',(-102.824111852,15.261508473,13.386402201));
#584=CARTESIAN_POINT('',(-102.820786264,15.422310842,13.386933611));
#585=B_SPLINE_CURVE_WITH_KNOTS('',3,(#563,#564,#565,#566,#567,#568,#569,#570,#571,#572,#573,#574,#575,#576,#577,#578,#579,#580,#581,#582,#583,#584),.UNSPECIFIED.,.F.,.F.,(4,3,3,3,3,3,3,4),(-0.000061369,0.000413228,0.000887824,0.001362421,0.001837018,0.002786211,0.003260808,0.003735405),.UNSPECIFIED.);
#586=EDGE_CURVE('',#553,#562,#585,.T.);
#587=ORIENTED_EDGE('',*,*,#586,.T.);
#588=CARTESIAN_POINT('',(-102.865730164,15.704441198,13.358702585));
#589=VERTEX_POINT('',#588);
#590=CARTESIAN_POINT('',(-102.820786264,15.422310842,13.386933611));
#591=CARTESIAN_POINT('',(-102.818775362,15.519544091,13.387254942));
#592=CARTESIAN_POINT('',(-102.834474308,15.615031982,13.377620667));
#593=CARTESIAN_POINT('',(-102.865730164,15.704441198,13.358702585));
#594=B_SPLINE_CURVE_WITH_KNOTS('',3,(#590,#591,#592,#593),.UNSPECIFIED.,.F.,.F.,(4,4),(0.,0.000287361),.UNSPECIFIED.);
#595=EDGE_CURVE('',#562,#589,#594,.T.);
#596=ORIENTED_EDGE('',*,*,#595,.T.);
#597=CARTESIAN_POINT('',(-102.865730164,15.704441198,13.358702585));
#598=CARTESIAN_POINT('',(-103.029004103,16.171496656,13.259878511));
#599=CARTESIAN_POINT('',(-103.134978193,16.652692859,13.184182219));
#600=CARTESIAN_POINT('',(-103.182201936,17.150313848,13.146825862));
#601=CARTESIAN_POINT('',(-103.205813807,17.399124342,13.128147683));
#602=CARTESIAN_POINT('',(-103.21423451,17.65285497,13.119230717));
#603=CARTESIAN_POINT('',(-103.207173893,17.902415658,13.120969813));
#604=CARTESIAN_POINT('',(-103.200113277,18.151976347,13.12270891));
#605=CARTESIAN_POINT('',(-103.177885945,18.399426228,13.134864004));
#606=CARTESIAN_POINT('',(-103.140711641,18.644821852,13.156813819));
#607=CARTESIAN_POINT('',(-103.122124489,18.767519664,13.167788727));
#608=CARTESIAN_POINT('',(-103.099789679,18.88970327,13.181203905));
#609=CARTESIAN_POINT('',(-103.073668841,19.011375829,13.196931757));
#610=CARTESIAN_POINT('',(-103.047548002,19.133048389,13.212659608));
#611=CARTESIAN_POINT('',(-103.017507161,19.254636496,13.230780771));
#612=CARTESIAN_POINT('',(-102.984044473,19.374210234,13.250790453));
#613=CARTESIAN_POINT('',(-102.917119097,19.613357709,13.290809817));
#614=CARTESIAN_POINT('',(-102.836527234,19.845204154,13.338395056));
#615=CARTESIAN_POINT('',(-102.74281226,20.070491078,13.391258546));
#616=CARTESIAN_POINT('',(-102.649097287,20.295778002,13.444122036));
#617=CARTESIAN_POINT('',(-102.542255545,20.514502731,13.50226897));
#618=CARTESIAN_POINT('',(-102.42203365,20.727062821,13.563493084));
#619=CARTESIAN_POINT('',(-102.301811756,20.93962291,13.624717197));
#620=CARTESIAN_POINT('',(-102.169478067,21.143584306,13.688318754));
#621=CARTESIAN_POINT('',(-102.02653056,21.337678489,13.751379816));
#622=B_SPLINE_CURVE_WITH_KNOTS('',3,(#597,#598,#599,#600,#601,#602,#603,#604,#605,#606,#607,#608,#609,#610,#611,#612,#613,#614,#615,#616,#617,#618,#619,#620,#621),.UNSPECIFIED.,.F.,.F.,(4,3,3,3,3,3,3,3,4),(0.,0.001494621,0.002241932,0.002989243,0.003362898,0.003736553,0.004483864,0.005231175,0.005978485),.UNSPECIFIED.);
#623=EDGE_CURVE('',#589,#85,#622,.T.);
#624=ORIENTED_EDGE('',*,*,#623,.T.);
#625=ORIENTED_EDGE('',*,*,#91,.T.);
#626=ORIENTED_EDGE('',*,*,#289,.T.);
#627=CARTESIAN_POINT('',(-100.692241931,22.645437202,14.19568481));
#628=VERTEX_POINT('',#627);
#629=CARTESIAN_POINT('',(-100.73500488,21.394591193,14.181958193));
#630=DIRECTION('',(0.034165206,0.999356027,0.010966799));
#631=VECTOR('',#630,1.251652039);
#632=LINE('',#629,#631);
#633=EDGE_CURVE('',#277,#628,#632,.T.);
#634=ORIENTED_EDGE('',*,*,#633,.T.);
#635=CARTESIAN_POINT('',(-99.164398947,22.667044207,7.466997794));
#636=DIRECTION('',(0.034165206,0.999356027,0.010966799));
#637=DIRECTION('',(-0.999416129,0.03416726,-0.));
#638=AXIS2_PLACEMENT_3D('',#635,#636,#637);
#639=CIRCLE('',#638,6.9);
#640=EDGE_CURVE('',#525,#628,#639,.T.);
#641=ORIENTED_EDGE('',*,*,#640,.F.);
#642=EDGE_LOOP('',(#533,#542,#551,#560,#587,#596,#624,#625,#626,#634,#641));
#643=FACE_BOUND('',#642,.T.);
#644=ADVANCED_FACE('',(#643),#523,.T.);
#645=COLOUR_RGB('',0.847058833,0.870588243,0.);
#646=FILL_AREA_STYLE_COLOUR('',#645);
#647=FILL_AREA_STYLE('',(#646));
#648=SURFACE_STYLE_FILL_AREA(#647);
#649=SURFACE_SIDE_STYLE('',(#648));
#650=SURFACE_STYLE_USAGE(.BOTH.,#649);
#651=PRESENTATION_STYLE_ASSIGNMENT((#650));
#652=OVER_RIDING_STYLED_ITEM('',(#651),#644,#26);
#653=CARTESIAN_POINT('',(-99.830221293,22.597475604,4.897955385));
#654=DIRECTION('',(0.004985058,0.010535668,-0.999932072));
#655=DIRECTION('',(-0.998518572,0.054233225,-0.004406589));
#656=AXIS2_PLACEMENT_3D('',#653,#654,#655);
#657=PLANE('',#656);
#658=CARTESIAN_POINT('',(-99.267321327,18.981262453,4.862659854));
#659=VERTEX_POINT('',#658);
#660=CARTESIAN_POINT('',(-99.138469555,21.107929226,4.885709609));
#661=DIRECTION('',(-0.004985058,-0.010535668,0.999932072));
#662=DIRECTION('',(-0.054333164,-0.998464551,-0.010791078));
#663=AXIS2_PLACEMENT_3D('',#660,#661,#662);
#664=ELLIPSE('',#663,2.130712099,1.731230517);
#665=EDGE_CURVE('',#493,#659,#664,.T.);
#666=ORIENTED_EDGE('',*,*,#665,.T.);
#667=CARTESIAN_POINT('',(-97.66680247,20.025441309,4.881640945));
#668=VERTEX_POINT('',#667);
#669=CARTESIAN_POINT('',(-99.138469555,21.107929226,4.885709609));
#670=DIRECTION('',(-0.004985058,-0.010535668,0.999932072));
#671=DIRECTION('',(-0.054333164,-0.998464551,-0.010791078));
#672=AXIS2_PLACEMENT_3D('',#669,#670,#671);
#673=ELLIPSE('',#672,2.130712099,1.731230517);
#674=EDGE_CURVE('',#659,#668,#673,.T.);
#675=ORIENTED_EDGE('',*,*,#674,.T.);
#676=CARTESIAN_POINT('',(-97.871101546,16.271097359,4.841065223));
#677=VERTEX_POINT('',#676);
#678=CARTESIAN_POINT('',(-97.66680247,20.025441309,4.881640945));
#679=DIRECTION('',(-0.054333164,-0.998464551,-0.010791078));
#680=VECTOR('',#679,3.760117418);
#681=LINE('',#678,#680);
#682=EDGE_CURVE('',#668,#677,#681,.T.);
#683=ORIENTED_EDGE('',*,*,#682,.T.);
#684=CARTESIAN_POINT('',(-100.636975406,16.42173901,4.828863463));
#685=VERTEX_POINT('',#684);
#686=CARTESIAN_POINT('',(-97.871101546,16.271097359,4.841065223));
#687=DIRECTION('',(-0.998510419,0.054383268,-0.004404967));
#688=VECTOR('',#687,2.77);
#689=LINE('',#686,#688);
#690=EDGE_CURVE('',#677,#685,#689,.T.);
#691=ORIENTED_EDGE('',*,*,#690,.T.);
#692=CARTESIAN_POINT('',(-100.96192536,10.450229431,4.764325339));
#693=VERTEX_POINT('',#692);
#694=CARTESIAN_POINT('',(-100.636975406,16.42173901,4.828863463));
#695=DIRECTION('',(-0.054333164,-0.998464551,-0.010791078));
#696=VECTOR('',#695,5.980692627);
#697=LINE('',#694,#696);
#698=EDGE_CURVE('',#685,#693,#697,.T.);
#699=ORIENTED_EDGE('',*,*,#698,.T.);
#700=CARTESIAN_POINT('',(-105.974931827,10.621864604,4.741141928));
#701=VERTEX_POINT('',#700);
#702=CARTESIAN_POINT('',(-100.96192536,10.450229431,4.764325339));
#703=DIRECTION('',(-0.999403721,0.034217556,-0.004621895));
#704=VECTOR('',#703,5.015997403);
#705=LINE('',#702,#704);
#706=EDGE_CURVE('',#693,#701,#705,.T.);
#707=ORIENTED_EDGE('',*,*,#706,.T.);
#708=CARTESIAN_POINT('',(-105.553370916,22.913934252,4.872757544));
#709=VERTEX_POINT('',#708);
#710=CARTESIAN_POINT('',(-427.535180752,-9582.40669689,-97.937797581));
#711=DIRECTION('',(-0.004985058,-0.010535668,0.999932072));
#712=DIRECTION('',(0.034166537,0.999358874,0.010699963));
#713=AXIS2_PLACEMENT_3D('',#710,#711,#712);
#714=ELLIPSE('',#713,25856.716901061,6.9);
#715=EDGE_CURVE('',#709,#701,#714,.T.);
#716=ORIENTED_EDGE('',*,*,#715,.F.);
#717=CARTESIAN_POINT('',(-100.623762026,22.745154442,4.895555271));
#718=DIRECTION('',(-0.999403721,0.034217556,-0.004621895));
#719=VECTOR('',#718,4.932550068);
#720=LINE('',#717,#719);
#721=EDGE_CURVE('',#502,#709,#720,.T.);
#722=ORIENTED_EDGE('',*,*,#721,.F.);
#723=ORIENTED_EDGE('',*,*,#507,.F.);
#724=EDGE_LOOP('',(#666,#675,#683,#691,#699,#707,#716,#722,#723));
#725=FACE_BOUND('',#724,.T.);
#726=CARTESIAN_POINT('',(-102.84345242,19.783202271,4.853280968));
#727=VERTEX_POINT('',#726);
#728=CARTESIAN_POINT('',(-102.84345242,19.783202271,4.853280968));
#729=CARTESIAN_POINT('',(-102.722629285,20.138506261,4.857626939));
#730=CARTESIAN_POINT('',(-102.571337339,20.47675461,4.861945103));
#731=CARTESIAN_POINT('',(-102.391070158,20.798783381,4.866236826));
#732=CARTESIAN_POINT('',(-102.210802976,21.120812152,4.870528548));
#733=CARTESIAN_POINT('',(-102.001560562,21.426621348,4.874793828));
#734=CARTESIAN_POINT('',(-101.761849332,21.715374899,4.879031301));
#735=B_SPLINE_CURVE_WITH_KNOTS('',3,(#728,#729,#730,#731,#732,#733,#734),.UNSPECIFIED.,.F.,.F.,(4,3,4),(0.,0.001107228,0.002214457),.UNSPECIFIED.);
#736=EDGE_CURVE('',#727,#145,#735,.T.);
#737=ORIENTED_EDGE('',*,*,#736,.F.);
#738=CARTESIAN_POINT('',(-103.428273281,21.379382542,4.867183373));
#739=DIRECTION('',(0.004985058,0.010535668,-0.999932072));
#740=DIRECTION('',(-0.054333164,-0.998464551,-0.010791078));
#741=AXIS2_PLACEMENT_3D('',#738,#739,#740);
#742=ELLIPSE('',#741,1.700000061,1.7);
#743=EDGE_CURVE('',#120,#727,#742,.T.);
#744=ORIENTED_EDGE('',*,*,#743,.F.);
#745=ORIENTED_EDGE('',*,*,#158,.F.);
#746=EDGE_LOOP('',(#737,#744,#745));
#747=FACE_BOUND('',#746,.T.);
#748=ADVANCED_FACE('',(#725,#747),#657,.T.);
#749=OVER_RIDING_STYLED_ITEM('',(#169),#748,#26);
#750=CARTESIAN_POINT('',(-98.83821937,22.655876461,7.46850802));
#751=DIRECTION('',(0.034165206,0.999356027,0.010966799));
#752=DIRECTION('',(-0.999403694,0.034217614,-0.004627282));
#753=AXIS2_PLACEMENT_3D('',#750,#751,#752);
#754=PLANE('',#753);
#755=CARTESIAN_POINT('',(-100.705518571,22.672312042,11.788060333));
#756=VERTEX_POINT('',#755);
#757=CARTESIAN_POINT('',(-97.506853964,22.563105873,11.774638858));
#758=VERTEX_POINT('',#757);
#759=CARTESIAN_POINT('',(-99.106213134,22.617787152,11.774307748));
#760=DIRECTION('',(-0.034165206,-0.999356027,-0.010966799));
#761=DIRECTION('',(-0.999382439,0.034071802,0.008593788));
#762=AXIS2_PLACEMENT_3D('',#759,#760,#761);
#763=ELLIPSE('',#762,1.600293716,1.6);
#764=EDGE_CURVE('',#756,#758,#763,.T.);
#765=ORIENTED_EDGE('',*,*,#764,.T.);
#766=CARTESIAN_POINT('',(-99.106213134,22.617787152,11.774307748));
#767=DIRECTION('',(-0.034165206,-0.999356027,-0.010966799));
#768=DIRECTION('',(-0.999382439,0.034071802,0.008593788));
#769=AXIS2_PLACEMENT_3D('',#766,#767,#768);
#770=ELLIPSE('',#769,1.600293716,1.6);
#771=EDGE_CURVE('',#758,#756,#770,.T.);
#772=ORIENTED_EDGE('',*,*,#771,.T.);
#773=EDGE_LOOP('',(#765,#772));
#774=FACE_BOUND('',#773,.T.);
#775=CARTESIAN_POINT('',(-92.783533708,22.477639713,4.848088719));
#776=VERTEX_POINT('',#775);
#777=CARTESIAN_POINT('',(-92.783533708,22.477639713,4.848088719));
#778=DIRECTION('',(-0.999382439,0.034071802,0.008593788));
#779=VECTOR('',#778,3.139355958);
#780=LINE('',#777,#779);
#781=EDGE_CURVE('',#776,#467,#780,.T.);
#782=ORIENTED_EDGE('',*,*,#781,.T.);
#783=ORIENTED_EDGE('',*,*,#472,.F.);
#784=ORIENTED_EDGE('',*,*,#513,.T.);
#785=ORIENTED_EDGE('',*,*,#721,.T.);
#786=CARTESIAN_POINT('',(-99.164398947,22.667044207,7.466997794));
#787=DIRECTION('',(0.034165206,0.999356027,0.010966799));
#788=DIRECTION('',(-0.999416129,0.03416726,-0.));
#789=AXIS2_PLACEMENT_3D('',#786,#787,#788);
#790=CIRCLE('',#789,6.9);
#791=EDGE_CURVE('',#709,#525,#790,.T.);
#792=ORIENTED_EDGE('',*,*,#791,.T.);
#793=ORIENTED_EDGE('',*,*,#640,.T.);
#794=CARTESIAN_POINT('',(-97.526222015,22.537498541,14.168459893));
#795=VERTEX_POINT('',#794);
#796=CARTESIAN_POINT('',(-100.692241931,22.645437202,14.19568481));
#797=DIRECTION('',(0.999382439,-0.034071802,-0.008593788));
#798=VECTOR('',#797,3.167976335);
#799=LINE('',#796,#798);
#800=EDGE_CURVE('',#628,#795,#799,.T.);
#801=ORIENTED_EDGE('',*,*,#800,.T.);
#802=CARTESIAN_POINT('',(-99.164398947,22.667044207,7.466997794));
#803=DIRECTION('',(0.034165206,0.999356027,0.010966799));
#804=DIRECTION('',(-0.999416129,0.03416726,-0.));
#805=AXIS2_PLACEMENT_3D('',#802,#803,#804);
#806=CIRCLE('',#805,6.9);
#807=EDGE_CURVE('',#795,#776,#806,.T.);
#808=ORIENTED_EDGE('',*,*,#807,.T.);
#809=EDGE_LOOP('',(#782,#783,#784,#785,#792,#793,#801,#808));
#810=FACE_BOUND('',#809,.T.);
#811=ADVANCED_FACE('',(#774,#810),#754,.T.);
#812=COLOUR_RGB('',0.,0.870588243,0.58431375);
#813=FILL_AREA_STYLE_COLOUR('',#812);
#814=FILL_AREA_STYLE('',(#813));
#815=SURFACE_STYLE_FILL_AREA(#814);
#816=SURFACE_SIDE_STYLE('',(#815));
#817=SURFACE_STYLE_USAGE(.BOTH.,#816);
#818=PRESENTATION_STYLE_ASSIGNMENT((#817));
#819=OVER_RIDING_STYLED_ITEM('',(#818),#811,#26);
#820=CARTESIAN_POINT('',(-587.126410738,-71.946544687,5.742076777));
#821=DIRECTION('',(-0.00499956,-0.010802168,0.999929156));
#822=DIRECTION('',(0.054331832,0.998461704,0.01105797));
#823=AXIS2_PLACEMENT_3D('',#820,#821,#822);
#824=PLANE('',#823);
#825=CARTESIAN_POINT('',(-95.175602294,18.766872592,9.181759514));
#826=VERTEX_POINT('',#825);
#827=CARTESIAN_POINT('',(-96.834983248,20.94283409,9.196969518));
#828=VERTEX_POINT('',#827);
#829=CARTESIAN_POINT('',(-94.845384382,20.739289642,9.204718465));
#830=DIRECTION('',(0.00499956,0.010802168,-0.999929156));
#831=DIRECTION('',(0.,-0.999941653,-0.010802303));
#832=AXIS2_PLACEMENT_3D('',#829,#830,#831);
#833=CIRCLE('',#832,2.);
#834=EDGE_CURVE('',#826,#828,#833,.T.);
#835=ORIENTED_EDGE('',*,*,#834,.T.);
#836=CARTESIAN_POINT('',(-96.362853604,21.215047034,9.202270824));
#837=CARTESIAN_POINT('',(-96.459609763,21.220216944,9.201842902));
#838=CARTESIAN_POINT('',(-96.55592782,21.196883993,9.201109256));
#839=CARTESIAN_POINT('',(-96.638914595,21.149128307,9.200178427));
#840=CARTESIAN_POINT('',(-96.72190137,21.10137262,9.199247599));
#841=CARTESIAN_POINT('',(-96.790986671,21.029156963,9.198122038));
#842=CARTESIAN_POINT('',(-96.834983248,20.94283409,9.196969518));
#843=B_SPLINE_CURVE_WITH_KNOTS('',3,(#836,#837,#838,#839,#840,#841,#842),.UNSPECIFIED.,.F.,.F.,(4,3,4),(0.,0.00028656,0.000573119),.UNSPECIFIED.);
#844=EDGE_CURVE('',#251,#828,#843,.T.);
#845=ORIENTED_EDGE('',*,*,#844,.F.);
#846=ORIENTED_EDGE('',*,*,#256,.F.);
#847=ORIENTED_EDGE('',*,*,#219,.T.);
#848=CARTESIAN_POINT('',(-103.146605762,17.049485666,9.123352366));
#849=VERTEX_POINT('',#848);
#850=CARTESIAN_POINT('',(-102.971154499,19.391123168,9.14952616));
#851=CARTESIAN_POINT('',(-103.076954456,19.006590084,9.144843084));
#852=CARTESIAN_POINT('',(-103.143391472,18.619105819,9.140324938));
#853=CARTESIAN_POINT('',(-103.172633349,18.228832902,9.135962639));
#854=CARTESIAN_POINT('',(-103.201875227,17.838559985,9.13160034));
#855=CARTESIAN_POINT('',(-103.193921954,17.445498415,9.127393888));
#856=CARTESIAN_POINT('',(-103.146605762,17.049485666,9.123352366));
#857=B_SPLINE_CURVE_WITH_KNOTS('',3,(#850,#851,#852,#853,#854,#855,#856),.UNSPECIFIED.,.F.,.F.,(4,3,4),(0.,0.001174174,0.002348347),.UNSPECIFIED.);
#858=EDGE_CURVE('',#197,#849,#857,.T.);
#859=ORIENTED_EDGE('',*,*,#858,.T.);
#860=CARTESIAN_POINT('',(-101.410838454,18.562125722,9.148372002));
#861=VERTEX_POINT('',#860);
#862=CARTESIAN_POINT('',(-103.146605762,17.049485666,9.123352366));
#863=DIRECTION('',(0.753855779,0.656950067,0.010866202));
#864=VECTOR('',#863,2.302519071);
#865=LINE('',#862,#864);
#866=EDGE_CURVE('',#849,#861,#865,.T.);
#867=ORIENTED_EDGE('',*,*,#866,.T.);
#868=CARTESIAN_POINT('',(-101.193141985,18.550269015,9.149332379));
#869=VERTEX_POINT('',#868);
#870=CARTESIAN_POINT('',(-101.410838454,18.562125722,9.148372002));
#871=DIRECTION('',(0.998510419,-0.054383268,0.004404967));
#872=VECTOR('',#871,0.21802123);
#873=LINE('',#870,#872);
#874=EDGE_CURVE('',#861,#869,#873,.T.);
#875=ORIENTED_EDGE('',*,*,#874,.T.);
#876=CARTESIAN_POINT('',(-100.882659733,18.877063113,9.154415098));
#877=VERTEX_POINT('',#876);
#878=CARTESIAN_POINT('',(-101.193141985,18.550269015,9.149332379));
#879=CARTESIAN_POINT('',(-101.152913126,18.548077975,9.14950985));
#880=CARTESIAN_POINT('',(-101.11497703,18.565436293,9.149887048));
#881=CARTESIAN_POINT('',(-101.082531902,18.58864377,9.15029998));
#882=CARTESIAN_POINT('',(-101.050086773,18.611851247,9.150712911));
#883=CARTESIAN_POINT('',(-101.022939296,18.64054252,9.151158596));
#884=CARTESIAN_POINT('',(-100.998304516,18.67173747,9.151618765));
#885=CARTESIAN_POINT('',(-100.949034956,18.73412737,9.152539102));
#886=CARTESIAN_POINT('',(-100.911812921,18.803317882,9.15347267));
#887=CARTESIAN_POINT('',(-100.882659733,18.877063113,9.154415098));
#888=B_SPLINE_CURVE_WITH_KNOTS('',3,(#878,#879,#880,#881,#882,#883,#884,#885,#886,#887),.UNSPECIFIED.,.F.,.F.,(4,3,3,4),(0.,0.000118851,0.000237702,0.000475403),.UNSPECIFIED.);
#889=EDGE_CURVE('',#869,#877,#888,.T.);
#890=ORIENTED_EDGE('',*,*,#889,.T.);
#891=CARTESIAN_POINT('',(-97.684497228,18.702877125,9.168523916));
#892=VERTEX_POINT('',#891);
#893=CARTESIAN_POINT('',(-99.327544353,17.982004705,9.152521285));
#894=DIRECTION('',(0.00499956,0.010802168,-0.999929156));
#895=DIRECTION('',(-0.054331832,-0.998461704,-0.01105797));
#896=AXIS2_PLACEMENT_3D('',#893,#894,#895);
#897=ELLIPSE('',#896,2.13030423,1.731230517);
#898=EDGE_CURVE('',#877,#892,#897,.T.);
#899=ORIENTED_EDGE('',*,*,#898,.T.);
#900=CARTESIAN_POINT('',(-97.411310156,18.344293827,9.166016077));
#901=VERTEX_POINT('',#900);
#902=CARTESIAN_POINT('',(-97.411310156,18.344293827,9.166016077));
#903=CARTESIAN_POINT('',(-97.451539014,18.346484867,9.165838605));
#904=CARTESIAN_POINT('',(-97.487367369,18.367860722,9.165890389));
#905=CARTESIAN_POINT('',(-97.517102519,18.39445481,9.16602901));
#906=CARTESIAN_POINT('',(-97.546837669,18.421048898,9.166167631));
#907=CARTESIAN_POINT('',(-97.570711432,18.452519013,9.166388233));
#908=CARTESIAN_POINT('',(-97.591815675,18.486205112,9.166646623));
#909=CARTESIAN_POINT('',(-97.634024161,18.553577309,9.167163401));
#910=CARTESIAN_POINT('',(-97.66351839,18.626401482,9.167802647));
#911=CARTESIAN_POINT('',(-97.684497228,18.702877125,9.168523916));
#912=B_SPLINE_CURVE_WITH_KNOTS('',3,(#902,#903,#904,#905,#906,#907,#908,#909,#910,#911),.UNSPECIFIED.,.F.,.F.,(4,3,3,4),(0.,0.000118851,0.000237702,0.000475403),.UNSPECIFIED.);
#913=EDGE_CURVE('',#901,#892,#912,.T.);
#914=ORIENTED_EDGE('',*,*,#913,.F.);
#915=CARTESIAN_POINT('',(-97.304108607,18.338455159,9.166489));
#916=VERTEX_POINT('',#915);
#917=CARTESIAN_POINT('',(-97.411310156,18.344293827,9.166016077));
#918=DIRECTION('',(0.998510419,-0.054383268,0.004404967));
#919=VECTOR('',#918,0.107361472);
#920=LINE('',#917,#919);
#921=EDGE_CURVE('',#901,#916,#920,.T.);
#922=ORIENTED_EDGE('',*,*,#921,.T.);
#923=CARTESIAN_POINT('',(-95.353998338,16.148855455,9.152585285));
#924=VERTEX_POINT('',#923);
#925=CARTESIAN_POINT('',(-97.304108607,18.338455159,9.166489));
#926=DIRECTION('',(0.665079909,-0.746757142,-0.004741825));
#927=VECTOR('',#926,2.932144308);
#928=LINE('',#925,#927);
#929=EDGE_CURVE('',#916,#924,#928,.T.);
#930=ORIENTED_EDGE('',*,*,#929,.T.);
#931=CARTESIAN_POINT('',(-95.353998338,16.148855455,9.152585285));
#932=CARTESIAN_POINT('',(-95.22918612,16.575113675,9.157814174));
#933=CARTESIAN_POINT('',(-95.152677787,17.007009882,9.162862455));
#934=CARTESIAN_POINT('',(-95.122602244,17.444325684,9.167737124));
#935=CARTESIAN_POINT('',(-95.0925267,17.881641487,9.172611792));
#936=CARTESIAN_POINT('',(-95.109767788,18.327614331,9.177343403));
#937=CARTESIAN_POINT('',(-95.175602294,18.766872592,9.181759514));
#938=B_SPLINE_CURVE_WITH_KNOTS('',3,(#931,#932,#933,#934,#935,#936,#937),.UNSPECIFIED.,.F.,.F.,(4,3,4),(0.,0.001313645,0.002627291),.UNSPECIFIED.);
#939=EDGE_CURVE('',#924,#826,#938,.T.);
#940=ORIENTED_EDGE('',*,*,#939,.T.);
#941=EDGE_LOOP('',(#835,#845,#846,#847,#859,#867,#875,#890,#899,#914,#922,#930,#940));
#942=FACE_BOUND('',#941,.T.);
#943=ADVANCED_FACE('',(#942),#824,.T.);
#944=OVER_RIDING_STYLED_ITEM('',(#169),#943,#26);
#945=CARTESIAN_POINT('',(-95.652909163,15.344920432,13.482645878));
#946=CARTESIAN_POINT('',(-95.393277414,15.930820854,13.490272581));
#947=CARTESIAN_POINT('',(-95.226787733,16.557881093,13.497877793));
#948=CARTESIAN_POINT('',(-95.09638997,17.832939079,13.512300772));
#949=CARTESIAN_POINT('',(-95.132503236,18.480728071,13.519116178));
#950=CARTESIAN_POINT('',(-95.403818984,19.733414819,13.531287671));
#951=CARTESIAN_POINT('',(-95.638977045,20.338107482,13.536641764));
#952=CARTESIAN_POINT('',(-96.065138975,21.067980607,13.542392158));
#953=CARTESIAN_POINT('',(-96.177083229,21.2391819,13.543681037));
#954=CARTESIAN_POINT('',(-96.297306687,21.40436105,13.544863454));
#955=CARTESIAN_POINT('',(-95.638387109,15.376269652,10.584592071));
#956=CARTESIAN_POINT('',(-95.378762125,15.962169098,10.592218737));
#957=CARTESIAN_POINT('',(-95.212278515,16.589227049,10.599823906));
#958=CARTESIAN_POINT('',(-95.08189073,17.86427875,10.614246797));
#959=CARTESIAN_POINT('',(-95.118007902,18.51206375,10.621062159));
#960=CARTESIAN_POINT('',(-95.389328949,19.764741913,10.633233573));
#961=CARTESIAN_POINT('',(-95.624488404,20.36942999,10.638587633));
#962=CARTESIAN_POINT('',(-96.050650597,21.099297412,10.644337996));
#963=CARTESIAN_POINT('',(-96.162594794,21.270497354,10.645626869));
#964=CARTESIAN_POINT('',(-96.282818082,21.435675195,10.646809281));
#965=CARTESIAN_POINT('',(-95.623865481,15.407618319,7.686538256));
#966=CARTESIAN_POINT('',(-95.364247172,15.9935168,7.694164886));
#967=CARTESIAN_POINT('',(-95.197769553,16.620572495,7.701770012));
#968=CARTESIAN_POINT('',(-95.067391614,17.895617994,7.716192817));
#969=CARTESIAN_POINT('',(-95.103512639,18.543399055,7.723008135));
#970=CARTESIAN_POINT('',(-95.374838915,19.796068748,7.735179473));
#971=CARTESIAN_POINT('',(-95.609999746,20.4007523,7.7405335));
#972=CARTESIAN_POINT('',(-96.036162198,21.130614094,7.746283833));
#973=CARTESIAN_POINT('',(-96.148106338,21.301812702,7.747572699));
#974=CARTESIAN_POINT('',(-96.268329458,21.466989252,7.748755106));
#975=CARTESIAN_POINT('',(-95.609344279,15.438966433,4.788484434));
#976=CARTESIAN_POINT('',(-95.349732555,16.024863963,4.796111028));
#977=CARTESIAN_POINT('',(-95.183260846,16.651917431,4.803716112));
#978=CARTESIAN_POINT('',(-95.05289262,17.926956812,4.818138832));
#979=CARTESIAN_POINT('',(-95.089017446,18.574733986,4.824954107));
#980=CARTESIAN_POINT('',(-95.360348881,19.827395322,4.83712537));
#981=CARTESIAN_POINT('',(-95.595511069,20.43207441,4.842479365));
#982=CARTESIAN_POINT('',(-96.021673777,21.161930652,4.848229669));
#983=CARTESIAN_POINT('',(-96.133617861,21.333127945,4.849518529));
#984=CARTESIAN_POINT('',(-96.253840815,21.49830322,4.850700931));
#985=B_SPLINE_SURFACE_WITH_KNOTS('',3,3,((#945,#946,#947,#948,#949,#950,#951,#952,#953,#954),(#955,#956,#957,#958,#959,#960,#961,#962,#963,#964),(#965,#966,#967,#968,#969,#970,#971,#972,#973,#974),(#975,#976,#977,#978,#979,#980,#981,#982,#983,#984)),.UNSPECIFIED.,.F.,.F.,.U.,(4,4),(4,2,2,2,4),(0.017935189,0.026629967),(0.,0.25,0.5,0.75,0.829695028),.UNSPECIFIED.);
#986=CARTESIAN_POINT('',(-95.981706788,20.924846602,13.541263751));
#987=VERTEX_POINT('',#986);
#988=CARTESIAN_POINT('',(-95.651358997,15.348266826,13.173290882));
#989=VERTEX_POINT('',#988);
#990=CARTESIAN_POINT('',(-95.981706788,20.924846602,13.541263751));
#991=CARTESIAN_POINT('',(-95.860641419,20.721805821,13.471029711));
#992=CARTESIAN_POINT('',(-95.750665545,20.510093249,13.401206673));
#993=CARTESIAN_POINT('',(-95.654227075,20.294408714,13.335684265));
#994=CARTESIAN_POINT('',(-95.557788604,20.078724179,13.270161857));
#995=CARTESIAN_POINT('',(-95.474063472,19.857780902,13.208472793));
#996=CARTESIAN_POINT('',(-95.403103692,19.630999256,13.15286082));
#997=CARTESIAN_POINT('',(-95.332143912,19.404217611,13.097248848));
#998=CARTESIAN_POINT('',(-95.273940315,19.171602087,13.047708418));
#999=CARTESIAN_POINT('',(-95.229342293,18.932247307,13.006707449));
#1000=CARTESIAN_POINT('',(-95.207043281,18.812569916,12.986206965));
#1001=CARTESIAN_POINT('',(-95.188116012,18.69071025,12.967793688));
#1002=CARTESIAN_POINT('',(-95.17300117,18.568945456,12.952073546));
#1003=CARTESIAN_POINT('',(-95.157886327,18.447180663,12.936353404));
#1004=CARTESIAN_POINT('',(-95.146502225,18.325239608,12.923258841));
#1005=CARTESIAN_POINT('',(-95.13881416,18.203117135,12.912909586));
#1006=CARTESIAN_POINT('',(-95.123438028,17.958872189,12.892211076));
#1007=CARTESIAN_POINT('',(-95.122805458,17.713900297,12.882532978));
#1008=CARTESIAN_POINT('',(-95.137131513,17.468174538,12.884382113));
#1009=CARTESIAN_POINT('',(-95.151457567,17.22244878,12.886231249));
#1010=CARTESIAN_POINT('',(-95.181231203,16.974265067,12.899912614));
#1011=CARTESIAN_POINT('',(-95.225070065,16.733132858,12.923933284));
#1012=CARTESIAN_POINT('',(-95.312747788,16.25086844,12.971974623));
#1013=CARTESIAN_POINT('',(-95.455449034,15.790311995,13.060724573));
#1014=CARTESIAN_POINT('',(-95.651358997,15.348266826,13.173290882));
#1015=B_SPLINE_CURVE_WITH_KNOTS('',3,(#990,#991,#992,#993,#994,#995,#996,#997,#998,#999,#1000,#1001,#1002,#1003,#1004,#1005,#1006,#1007,#1008,#1009,#1010,#1011,#1012,#1013,#1014),.UNSPECIFIED.,.F.,.F.,(4,3,3,3,3,3,3,3,4),(0.001946736,0.002680152,0.003413568,0.004146984,0.004513692,0.0048804,0.005613816,0.006347233,0.007814065),.UNSPECIFIED.);
#1016=EDGE_CURVE('',#987,#989,#1015,.T.);
#1017=ORIENTED_EDGE('',*,*,#1016,.F.);
#1018=CARTESIAN_POINT('',(-95.936935349,21.015923026,4.881943189));
#1019=VERTEX_POINT('',#1018);
#1020=CARTESIAN_POINT('',(-95.981706898,20.924846783,13.541263946));
#1021=CARTESIAN_POINT('',(-95.966782764,20.955205583,10.654823848));
#1022=CARTESIAN_POINT('',(-95.951858997,20.985564468,7.768383749));
#1023=CARTESIAN_POINT('',(-95.936935506,21.015923282,4.881943646));
#1024=B_SPLINE_CURVE_WITH_KNOTS('',3,(#1020,#1021,#1022,#1023),.UNSPECIFIED.,.F.,.F.,(4,4),(0.006860131,0.015520046),.UNSPECIFIED.);
#1025=EDGE_CURVE('',#987,#1019,#1024,.T.);
#1026=ORIENTED_EDGE('',*,*,#1025,.T.);
#1027=CARTESIAN_POINT('',(-96.253913199,21.497986936,4.885566031));
#1028=CARTESIAN_POINT('',(-96.140510108,21.342113605,4.884449148));
#1029=CARTESIAN_POINT('',(-96.034395957,21.180614078,4.883235041));
#1030=CARTESIAN_POINT('',(-95.936935349,21.015923026,4.881943189));
#1031=B_SPLINE_CURVE_WITH_KNOTS('',3,(#1027,#1028,#1029,#1030),.UNSPECIFIED.,.F.,.F.,(4,4),(0.00194213,0.002513836),.UNSPECIFIED.);
#1032=EDGE_CURVE('',#360,#1019,#1031,.T.);
#1033=ORIENTED_EDGE('',*,*,#1032,.F.);
#1034=ORIENTED_EDGE('',*,*,#366,.F.);
#1035=CARTESIAN_POINT('',(-95.209921432,19.130924506,4.830356078));
#1036=VERTEX_POINT('',#1035);
#1037=CARTESIAN_POINT('',(-96.253819794,21.498211926,4.865575289));
#1038=CARTESIAN_POINT('',(-95.996956592,21.145215863,4.859492182));
#1039=CARTESIAN_POINT('',(-95.781682823,20.77061652,4.85350761));
#1040=CARTESIAN_POINT('',(-95.606854997,20.375007872,4.847618863));
#1041=CARTESIAN_POINT('',(-95.432027172,19.979399224,4.841730116));
#1042=CARTESIAN_POINT('',(-95.297592768,19.55993944,4.835904779));
#1043=CARTESIAN_POINT('',(-95.209921432,19.130924506,4.830356078));
#1044=B_SPLINE_CURVE_WITH_KNOTS('',3,(#1037,#1038,#1039,#1040,#1041,#1042,#1043),.UNSPECIFIED.,.F.,.F.,(4,3,4),(0.000112578,0.001407681,0.002702784),.UNSPECIFIED.);
#1045=EDGE_CURVE('',#352,#1036,#1044,.T.);
#1046=ORIENTED_EDGE('',*,*,#1045,.T.);
#1047=CARTESIAN_POINT('',(-95.230205361,19.087125938,8.884924924));
#1048=VERTEX_POINT('',#1047);
#1049=CARTESIAN_POINT('',(-95.209921432,19.130924506,4.830356078));
#1050=CARTESIAN_POINT('',(-95.216682718,19.116324977,6.181879027));
#1051=CARTESIAN_POINT('',(-95.223444028,19.101725455,7.533401976));
#1052=CARTESIAN_POINT('',(-95.230205361,19.087125938,8.884924924));
#1053=B_SPLINE_CURVE_WITH_KNOTS('',3,(#1049,#1050,#1051,#1052),.UNSPECIFIED.,.F.,.F.,(4,4),(0.,0.004054856),.UNSPECIFIED.);
#1054=EDGE_CURVE('',#1036,#1048,#1053,.T.);
#1055=ORIENTED_EDGE('',*,*,#1054,.T.);
#1056=CARTESIAN_POINT('',(-95.230205361,19.087125938,8.884924924));
#1057=CARTESIAN_POINT('',(-95.230615963,19.08623934,8.967000039));
#1058=CARTESIAN_POINT('',(-95.223067053,19.047382778,9.045401874));
#1059=CARTESIAN_POINT('',(-95.212242026,18.98760992,9.098968702));
#1060=CARTESIAN_POINT('',(-95.201416999,18.927837063,9.152535531));
#1061=CARTESIAN_POINT('',(-95.18774639,18.847899923,9.182574127));
#1062=CARTESIAN_POINT('',(-95.175602294,18.766872592,9.181759514));
#1063=B_SPLINE_CURVE_WITH_KNOTS('',3,(#1056,#1057,#1058,#1059,#1060,#1061,#1062),.UNSPECIFIED.,.F.,.F.,(4,3,4),(0.,0.000242563,0.000485126),.UNSPECIFIED.);
#1064=EDGE_CURVE('',#1048,#826,#1063,.T.);
#1065=ORIENTED_EDGE('',*,*,#1064,.T.);
#1066=ORIENTED_EDGE('',*,*,#939,.F.);
#1067=CARTESIAN_POINT('',(-95.579899424,15.510265142,8.544514641));
#1068=VERTEX_POINT('',#1067);
#1069=CARTESIAN_POINT('',(-95.579899424,15.510265142,8.544514641));
#1070=CARTESIAN_POINT('',(-95.493701272,15.716014652,8.750627259));
#1071=CARTESIAN_POINT('',(-95.418104664,15.928684704,8.953410508));
#1072=CARTESIAN_POINT('',(-95.353998338,16.148855455,9.152585285));
#1073=B_SPLINE_CURVE_WITH_KNOTS('',3,(#1069,#1070,#1071,#1072),.UNSPECIFIED.,.F.,.F.,(4,4),(0.,0.000910263),.UNSPECIFIED.);
#1074=EDGE_CURVE('',#1068,#924,#1073,.T.);
#1075=ORIENTED_EDGE('',*,*,#1074,.F.);
#1076=CARTESIAN_POINT('',(-95.628157492,15.398353006,8.543064376));
#1077=VERTEX_POINT('',#1076);
#1078=CARTESIAN_POINT('',(-95.628157492,15.398353006,8.543064376));
#1079=CARTESIAN_POINT('',(-95.611698747,15.435496327,8.543547925));
#1080=CARTESIAN_POINT('',(-95.59561272,15.47280037,8.544031346));
#1081=CARTESIAN_POINT('',(-95.579899424,15.510265142,8.544514641));
#1082=B_SPLINE_CURVE_WITH_KNOTS('',3,(#1078,#1079,#1080,#1081),.UNSPECIFIED.,.F.,.F.,(4,4),(0.,0.000121882),.UNSPECIFIED.);
#1083=EDGE_CURVE('',#1077,#1068,#1082,.T.);
#1084=ORIENTED_EDGE('',*,*,#1083,.F.);
#1085=CARTESIAN_POINT('',(-95.628157642,15.398352671,8.543069735));
#1086=CARTESIAN_POINT('',(-95.635891356,15.381657434,10.08647857));
#1087=CARTESIAN_POINT('',(-95.643626005,15.364960221,11.629924356));
#1088=CARTESIAN_POINT('',(-95.651359961,15.348264671,13.173333166));
#1089=B_SPLINE_CURVE_WITH_KNOTS('',3,(#1085,#1086,#1087,#1088),.UNSPECIFIED.,.F.,.F.,(4,4),(0.018244566,0.022875121),.UNSPECIFIED.);
#1090=EDGE_CURVE('',#1077,#989,#1089,.T.);
#1091=ORIENTED_EDGE('',*,*,#1090,.T.);
#1092=EDGE_LOOP('',(#1017,#1026,#1033,#1034,#1046,#1055,#1065,#1066,#1075,#1084,#1091));
#1093=FACE_BOUND('',#1092,.T.);
#1094=ADVANCED_FACE('',(#1093),#985,.F.);
#1095=COLOUR_RGB('',0.019607844,0.419607848,0.768627465);
#1096=FILL_AREA_STYLE_COLOUR('',#1095);
#1097=FILL_AREA_STYLE('',(#1096));
#1098=SURFACE_STYLE_FILL_AREA(#1097);
#1099=SURFACE_SIDE_STYLE('',(#1098));
#1100=SURFACE_STYLE_USAGE(.BOTH.,#1099);
#1101=PRESENTATION_STYLE_ASSIGNMENT((#1100));
#1102=OVER_RIDING_STYLED_ITEM('',(#1101),#1094,#26);
#1103=CARTESIAN_POINT('',(-94.843884514,20.742530292,8.904739718));
#1104=DIRECTION('',(-0.00499956,-0.010802168,0.999929156));
#1105=DIRECTION('',(0.,-0.999941653,-0.010802303));
#1106=AXIS2_PLACEMENT_3D('',#1103,#1104,#1105);
#1107=TOROIDAL_SURFACE('',#1106,2.,0.3);
#1108=CARTESIAN_POINT('',(-96.478137257,21.210727119,8.901624585));
#1109=VERTEX_POINT('',#1108);
#1110=CARTESIAN_POINT('',(-94.843884514,20.742530292,8.904739718));
#1111=DIRECTION('',(-0.00499956,-0.010802168,0.999929156));
#1112=DIRECTION('',(0.,-0.999941653,-0.010802303));
#1113=AXIS2_PLACEMENT_3D('',#1110,#1111,#1112);
#1114=CIRCLE('',#1113,1.7);
#1115=EDGE_CURVE('',#1109,#1048,#1114,.T.);
#1116=ORIENTED_EDGE('',*,*,#1115,.F.);
#1117=CARTESIAN_POINT('',(-96.478137257,21.210727119,8.901624585));
#1118=CARTESIAN_POINT('',(-96.47839217,21.210181706,8.953594686));
#1119=CARTESIAN_POINT('',(-96.493794801,21.207423519,9.004410104));
#1120=CARTESIAN_POINT('',(-96.520927147,21.199592472,9.047306363));
#1121=CARTESIAN_POINT('',(-96.548059492,21.191761424,9.090202623));
#1122=CARTESIAN_POINT('',(-96.58710899,21.177966868,9.124610829));
#1123=CARTESIAN_POINT('',(-96.627390532,21.155967208,9.147631213));
#1124=CARTESIAN_POINT('',(-96.667672073,21.133967548,9.170651597));
#1125=CARTESIAN_POINT('',(-96.709015865,21.103869922,9.183269565));
#1126=CARTESIAN_POINT('',(-96.745051611,21.067379173,9.189953152));
#1127=CARTESIAN_POINT('',(-96.781087358,21.030888425,9.196636739));
#1128=CARTESIAN_POINT('',(-96.811481931,20.988944522,9.197585058));
#1129=CARTESIAN_POINT('',(-96.834983248,20.94283409,9.196969518));
#1130=B_SPLINE_CURVE_WITH_KNOTS('',3,(#1117,#1118,#1119,#1120,#1121,#1122,#1123,#1124,#1125,#1126,#1127,#1128,#1129),.UNSPECIFIED.,.F.,.F.,(4,3,3,3,4),(0.,0.00015371,0.000307419,0.000461129,0.000614839),.UNSPECIFIED.);
#1131=EDGE_CURVE('',#1109,#828,#1130,.T.);
#1132=ORIENTED_EDGE('',*,*,#1131,.T.);
#1133=ORIENTED_EDGE('',*,*,#834,.F.);
#1134=ORIENTED_EDGE('',*,*,#1064,.F.);
#1135=EDGE_LOOP('',(#1116,#1132,#1133,#1134));
#1136=FACE_BOUND('',#1135,.T.);
#1137=ADVANCED_FACE('',(#1136),#1107,.T.);
#1138=OVER_RIDING_STYLED_ITEM('',(#169),#1137,#26);
#1139=CARTESIAN_POINT('',(-94.768891117,20.90456281,-6.094197626));
#1140=DIRECTION('',(-0.00499956,-0.010802168,0.999929156));
#1141=DIRECTION('',(0.998518572,-0.054233225,0.004406629));
#1142=AXIS2_PLACEMENT_3D('',#1139,#1140,#1141);
#1143=CYLINDRICAL_SURFACE('',#1142,1.7);
#1144=CARTESIAN_POINT('',(-96.458392175,21.25291731,4.881896183));
#1145=VERTEX_POINT('',#1144);
#1146=CARTESIAN_POINT('',(-94.823786284,20.785955007,4.885024509));
#1147=DIRECTION('',(0.00499956,0.010802168,-0.999929156));
#1148=DIRECTION('',(0.,-0.999941653,-0.010802303));
#1149=AXIS2_PLACEMENT_3D('',#1146,#1147,#1148);
#1150=CIRCLE('',#1149,1.7);
#1151=EDGE_CURVE('',#1145,#369,#1150,.T.);
#1152=ORIENTED_EDGE('',*,*,#1151,.F.);
#1153=CARTESIAN_POINT('',(-96.458392175,21.25291731,4.881896183));
#1154=CARTESIAN_POINT('',(-96.464973949,21.238854221,6.221805653));
#1155=CARTESIAN_POINT('',(-96.471555643,21.224790824,7.561715121));
#1156=CARTESIAN_POINT('',(-96.478137257,21.210727119,8.901624585));
#1157=B_SPLINE_CURVE_WITH_KNOTS('',3,(#1153,#1154,#1155,#1156),.UNSPECIFIED.,.F.,.F.,(4,4),(0.,0.004019998),.UNSPECIFIED.);
#1158=EDGE_CURVE('',#1145,#1109,#1157,.T.);
#1159=ORIENTED_EDGE('',*,*,#1158,.T.);
#1160=ORIENTED_EDGE('',*,*,#1115,.T.);
#1161=ORIENTED_EDGE('',*,*,#1054,.F.);
#1162=CARTESIAN_POINT('',(-94.823590234,20.786378597,4.845813901));
#1163=DIRECTION('',(-0.008214595,0.011253635,-0.999902933));
#1164=DIRECTION('',(-0.999382439,0.034071802,0.008593788));
#1165=AXIS2_PLACEMENT_3D('',#1162,#1163,#1164);
#1166=ELLIPSE('',#1165,1.700148609,1.7);
#1167=EDGE_CURVE('',#1036,#377,#1166,.T.);
#1168=ORIENTED_EDGE('',*,*,#1167,.T.);
#1169=ORIENTED_EDGE('',*,*,#383,.F.);
#1170=EDGE_LOOP('',(#1152,#1159,#1160,#1161,#1168,#1169));
#1171=FACE_BOUND('',#1170,.T.);
#1172=ADVANCED_FACE('',(#1171),#1143,.F.);
#1173=OVER_RIDING_STYLED_ITEM('',(#169),#1172,#26);
#1174=CARTESIAN_POINT('',(-98.246746717,9.124597322,1.761722005));
#1175=DIRECTION('',(0.998510419,-0.054383268,0.004404967));
#1176=DIRECTION('',(0.004370829,-0.000746667,-0.999990169));
#1177=AXIS2_PLACEMENT_3D('',#1174,#1175,#1176);
#1178=PLANE('',#1177);
#1179=CARTESIAN_POINT('',(-98.047434214,13.03011535,4.799025117));
#1180=VERTEX_POINT('',#1179);
#1181=CARTESIAN_POINT('',(-98.086385734,12.314314751,4.791288979));
#1182=VERTEX_POINT('',#1181);
#1183=CARTESIAN_POINT('',(-98.047434214,13.03011535,4.799025117));
#1184=DIRECTION('',(-0.054333164,-0.998464551,-0.010791078));
#1185=VECTOR('',#1184,0.716901364);
#1186=LINE('',#1183,#1185);
#1187=EDGE_CURVE('',#1180,#1182,#1186,.T.);
#1188=ORIENTED_EDGE('',*,*,#1187,.F.);
#1189=CARTESIAN_POINT('',(-98.063608614,12.995931439,8.043379062));
#1190=VERTEX_POINT('',#1189);
#1191=CARTESIAN_POINT('',(-98.047434214,13.03011535,4.799025117));
#1192=DIRECTION('',(-0.00498506,-0.010535715,0.999932072));
#1193=VECTOR('',#1192,3.244574344);
#1194=LINE('',#1191,#1193);
#1195=EDGE_CURVE('',#1180,#1190,#1194,.T.);
#1196=ORIENTED_EDGE('',*,*,#1195,.T.);
#1197=CARTESIAN_POINT('',(-97.926359334,15.51817568,8.071312933));
#1198=VERTEX_POINT('',#1197);
#1199=CARTESIAN_POINT('',(-98.063608614,12.995931439,8.043379062));
#1200=DIRECTION('',(0.054331832,0.998461704,0.01105797));
#1201=VECTOR('',#1200,2.526130178);
#1202=LINE('',#1199,#1201);
#1203=EDGE_CURVE('',#1190,#1198,#1202,.T.);
#1204=ORIENTED_EDGE('',*,*,#1203,.T.);
#1205=CARTESIAN_POINT('',(-97.926359334,15.51817568,8.071312933));
#1206=DIRECTION('',(0.016657485,0.226968577,-0.973759618));
#1207=VECTOR('',#1206,3.317294794);
#1208=LINE('',#1205,#1207);
#1209=EDGE_CURVE('',#1198,#677,#1208,.T.);
#1210=ORIENTED_EDGE('',*,*,#1209,.T.);
#1211=ORIENTED_EDGE('',*,*,#682,.F.);
#1212=CARTESIAN_POINT('',(-97.665877721,20.040729937,4.860772336));
#1213=VERTEX_POINT('',#1212);
#1214=CARTESIAN_POINT('',(-97.665877721,20.040729937,4.860772336));
#1215=DIRECTION('',(-0.035723591,-0.590608854,0.80616686));
#1216=VECTOR('',#1215,0.025886215);
#1217=LINE('',#1214,#1216);
#1218=EDGE_CURVE('',#1213,#668,#1217,.T.);
#1219=ORIENTED_EDGE('',*,*,#1218,.F.);
#1220=CARTESIAN_POINT('',(-98.086315841,12.314462468,4.777269363));
#1221=VERTEX_POINT('',#1220);
#1222=CARTESIAN_POINT('',(-97.665877721,20.040729937,4.860772336));
#1223=DIRECTION('',(-0.054333164,-0.998464551,-0.010791078));
#1224=VECTOR('',#1223,7.738149001);
#1225=LINE('',#1222,#1224);
#1226=EDGE_CURVE('',#1213,#1221,#1225,.T.);
#1227=ORIENTED_EDGE('',*,*,#1226,.T.);
#1228=CARTESIAN_POINT('',(-98.086385734,12.314314751,4.791288979));
#1229=DIRECTION('',(0.00498506,0.010535714,-0.999932072));
#1230=VECTOR('',#1229,0.014020568);
#1231=LINE('',#1228,#1230);
#1232=EDGE_CURVE('',#1182,#1221,#1231,.T.);
#1233=ORIENTED_EDGE('',*,*,#1232,.F.);
#1234=EDGE_LOOP('',(#1188,#1196,#1204,#1210,#1211,#1219,#1227,#1233));
#1235=FACE_BOUND('',#1234,.T.);
#1236=ADVANCED_FACE('',(#1235),#1178,.F.);
#1237=OVER_RIDING_STYLED_ITEM('',(#169),#1236,#26);
#1238=CARTESIAN_POINT('',(-97.898254893,12.349856582,0.555546625));
#1239=DIRECTION('',(0.054329702,0.998464739,0.010791109));
#1240=DIRECTION('',(-0.998522879,0.054332866,-0.));
#1241=AXIS2_PLACEMENT_3D('',#1238,#1239,#1240);
#1242=PLANE('',#1241);
#1243=CARTESIAN_POINT('',(-100.852442667,12.464561,4.815704203));
#1244=VERTEX_POINT('',#1243);
#1245=CARTESIAN_POINT('',(-100.852442667,12.464561,4.815704203));
#1246=DIRECTION('',(0.998489261,-0.054235784,-0.00881339));
#1247=VECTOR('',#1246,2.770242046);
#1248=LINE('',#1245,#1247);
#1249=EDGE_CURVE('',#1244,#1182,#1248,.T.);
#1250=ORIENTED_EDGE('',*,*,#1249,.T.);
#1251=ORIENTED_EDGE('',*,*,#1232,.T.);
#1252=CARTESIAN_POINT('',(-100.852372773,12.464708717,4.801684587));
#1253=VERTEX_POINT('',#1252);
#1254=CARTESIAN_POINT('',(-100.852372773,12.464708717,4.801684587));
#1255=DIRECTION('',(0.998489261,-0.054235784,-0.00881339));
#1256=VECTOR('',#1255,2.770242046);
#1257=LINE('',#1254,#1256);
#1258=EDGE_CURVE('',#1253,#1221,#1257,.T.);
#1259=ORIENTED_EDGE('',*,*,#1258,.F.);
#1260=CARTESIAN_POINT('',(-100.852372773,12.464708717,4.801684587));
#1261=DIRECTION('',(-0.00498506,-0.010535714,0.999932072));
#1262=VECTOR('',#1261,0.014020568);
#1263=LINE('',#1260,#1262);
#1264=EDGE_CURVE('',#1253,#1244,#1263,.T.);
#1265=ORIENTED_EDGE('',*,*,#1264,.T.);
#1266=EDGE_LOOP('',(#1250,#1251,#1259,#1265));
#1267=FACE_BOUND('',#1266,.T.);
#1268=ADVANCED_FACE('',(#1267),#1242,.T.);
#1269=CARTESIAN_POINT('',(-101.147750229,11.524946351,0.572958365));
#1270=DIRECTION('',(0.998489261,-0.054235784,-0.00881339));
#1271=DIRECTION('',(0.05423789,0.998528042,0.));
#1272=AXIS2_PLACEMENT_3D('',#1269,#1270,#1271);
#1273=PLANE('',#1272);
#1274=CARTESIAN_POINT('',(-100.964265858,13.097500689,11.683150283));
#1275=VERTEX_POINT('',#1274);
#1276=CARTESIAN_POINT('',(-100.961497171,13.093707709,12.020162455));
#1277=VERTEX_POINT('',#1276);
#1278=CARTESIAN_POINT('',(-96.950846321,86.828305235,12.648537403));
#1279=DIRECTION('',(-0.998489261,0.054235784,0.00881339));
#1280=DIRECTION('',(-0.054329702,-0.998464739,-0.010791109));
#1281=AXIS2_PLACEMENT_3D('',#1278,#1279,#1280);
#1282=ELLIPSE('',#1281,74.31658056,1.5);
#1283=EDGE_CURVE('',#1275,#1277,#1282,.T.);
#1284=ORIENTED_EDGE('',*,*,#1283,.F.);
#1285=CARTESIAN_POINT('',(-100.986061297,13.127359485,9.030150028));
#1286=VERTEX_POINT('',#1285);
#1287=CARTESIAN_POINT('',(-100.986061297,13.127359485,9.030150028));
#1288=DIRECTION('',(0.008214595,-0.011253635,0.999902933));
#1289=VECTOR('',#1288,2.653257797);
#1290=LINE('',#1287,#1289);
#1291=EDGE_CURVE('',#1286,#1275,#1290,.T.);
#1292=ORIENTED_EDGE('',*,*,#1291,.F.);
#1293=CARTESIAN_POINT('',(-101.022078398,12.465441513,9.022996256));
#1294=VERTEX_POINT('',#1293);
#1295=CARTESIAN_POINT('',(-100.986061297,13.127359485,9.030150028));
#1296=CARTESIAN_POINT('',(-100.998066997,12.906720161,9.027765438));
#1297=CARTESIAN_POINT('',(-101.010072698,12.686080837,9.025380847));
#1298=CARTESIAN_POINT('',(-101.022078398,12.465441513,9.022996256));
#1299=B_SPLINE_CURVE_WITH_KNOTS('',3,(#1295,#1296,#1297,#1298),.UNSPECIFIED.,.F.,.F.,(4,4),(0.000037064,0.0007),.UNSPECIFIED.);
#1300=EDGE_CURVE('',#1286,#1294,#1299,.T.);
#1301=ORIENTED_EDGE('',*,*,#1300,.T.);
#1302=CARTESIAN_POINT('',(-100.993904447,12.404298938,12.591146782));
#1303=VERTEX_POINT('',#1302);
#1304=CARTESIAN_POINT('',(-101.022072167,12.465571491,9.022998458));
#1305=CARTESIAN_POINT('',(-101.012688888,12.445043047,10.212379487));
#1306=CARTESIAN_POINT('',(-101.003302164,12.424563098,11.40176132));
#1307=CARTESIAN_POINT('',(-100.993902885,12.40432843,12.591147265));
#1308=B_SPLINE_CURVE_WITH_KNOTS('',3,(#1304,#1305,#1306,#1307),.UNSPECIFIED.,.F.,.F.,(4,4),(0.005360587,0.008929372),.UNSPECIFIED.);
#1309=EDGE_CURVE('',#1294,#1303,#1308,.T.);
#1310=ORIENTED_EDGE('',*,*,#1309,.T.);
#1311=CARTESIAN_POINT('',(-100.956745676,13.087198369,12.598527397));
#1312=VERTEX_POINT('',#1311);
#1313=CARTESIAN_POINT('',(-100.993904447,12.404298938,12.591146782));
#1314=CARTESIAN_POINT('',(-100.98151819,12.631932082,12.593606987));
#1315=CARTESIAN_POINT('',(-100.969131933,12.859565225,12.596067192));
#1316=CARTESIAN_POINT('',(-100.956745676,13.087198369,12.598527397));
#1317=B_SPLINE_CURVE_WITH_KNOTS('',3,(#1313,#1314,#1315,#1316),.UNSPECIFIED.,.F.,.F.,(4,4),(1747.624311062,1747.624995012),.UNSPECIFIED.);
#1318=EDGE_CURVE('',#1303,#1312,#1317,.T.);
#1319=ORIENTED_EDGE('',*,*,#1318,.T.);
#1320=CARTESIAN_POINT('',(-100.961497171,13.093707709,12.020162455));
#1321=DIRECTION('',(0.008214595,-0.011253635,0.999902933));
#1322=VECTOR('',#1321,0.578421087);
#1323=LINE('',#1320,#1322);
#1324=EDGE_CURVE('',#1277,#1312,#1323,.T.);
#1325=ORIENTED_EDGE('',*,*,#1324,.F.);
#1326=EDGE_LOOP('',(#1284,#1292,#1301,#1310,#1319,#1325));
#1327=FACE_BOUND('',#1326,.T.);
#1328=ADVANCED_FACE('',(#1327),#1273,.F.);
#1329=CARTESIAN_POINT('',(-97.860224101,13.0487819,0.563100402));
#1330=DIRECTION('',(0.054329702,0.998464739,0.010791109));
#1331=DIRECTION('',(-0.998522879,0.054332866,-0.));
#1332=AXIS2_PLACEMENT_3D('',#1329,#1330,#1331);
#1333=PLANE('',#1332);
#1334=CARTESIAN_POINT('',(-100.452064303,13.0556627,12.975510416));
#1335=VERTEX_POINT('',#1334);
#1336=CARTESIAN_POINT('',(-99.474326701,13.014749111,11.838517305));
#1337=DIRECTION('',(0.054329702,0.998464739,0.010791109));
#1338=DIRECTION('',(0.998489261,-0.054235784,-0.00881339));
#1339=AXIS2_PLACEMENT_3D('',#1336,#1337,#1338);
#1340=ELLIPSE('',#1339,1.500305636,1.5);
#1341=EDGE_CURVE('',#1277,#1335,#1340,.T.);
#1342=ORIENTED_EDGE('',*,*,#1341,.F.);
#1343=ORIENTED_EDGE('',*,*,#1324,.T.);
#1344=CARTESIAN_POINT('',(-99.223034062,13.012311269,10.798906336));
#1345=DIRECTION('',(0.054329702,0.998464739,0.010791109));
#1346=DIRECTION('',(-0.998522879,0.054332866,0.));
#1347=AXIS2_PLACEMENT_3D('',#1344,#1345,#1346);
#1348=CIRCLE('',#1347,2.5);
#1349=EDGE_CURVE('',#1312,#1335,#1348,.T.);
#1350=ORIENTED_EDGE('',*,*,#1349,.T.);
#1351=EDGE_LOOP('',(#1342,#1343,#1350));
#1352=FACE_BOUND('',#1351,.T.);
#1353=ADVANCED_FACE('',(#1352),#1333,.T.);
#1354=CARTESIAN_POINT('',(-99.363372888,10.43317828,10.771031835));
#1355=DIRECTION('',(0.054329641,0.998464743,0.01079111));
#1356=DIRECTION('',(-0.998522882,0.054332805,-0.));
#1357=AXIS2_PLACEMENT_3D('',#1354,#1355,#1356);
#1358=CYLINDRICAL_SURFACE('',#1357,2.5);
#1359=CARTESIAN_POINT('',(-96.796258911,12.890830047,11.387370723));
#1360=VERTEX_POINT('',#1359);
#1361=CARTESIAN_POINT('',(-96.814508142,12.874169147,11.454588919));
#1362=VERTEX_POINT('',#1361);
#1363=CARTESIAN_POINT('',(-96.796258911,12.890830047,11.387370723));
#1364=CARTESIAN_POINT('',(-96.80204217,12.885505225,11.409966666));
#1365=CARTESIAN_POINT('',(-96.808128163,12.879945199,11.432369535));
#1366=CARTESIAN_POINT('',(-96.814508142,12.874169147,11.454588919));
#1367=B_SPLINE_CURVE_WITH_KNOTS('',3,(#1363,#1364,#1365,#1366),.UNSPECIFIED.,.F.,.F.,(4,4),(0.004695669,0.004766756),.UNSPECIFIED.);
#1368=EDGE_CURVE('',#1360,#1362,#1367,.T.);
#1369=ORIENTED_EDGE('',*,*,#1368,.T.);
#1370=CARTESIAN_POINT('',(-99.124496064,12.979953504,13.296754057));
#1371=VERTEX_POINT('',#1370);
#1372=CARTESIAN_POINT('',(-99.223034062,13.012311269,10.798906336));
#1373=DIRECTION('',(0.054329702,0.998464739,0.010791109));
#1374=DIRECTION('',(-0.998522879,0.054332866,0.));
#1375=AXIS2_PLACEMENT_3D('',#1372,#1373,#1374);
#1376=CIRCLE('',#1375,2.5);
#1377=EDGE_CURVE('',#1371,#1362,#1376,.T.);
#1378=ORIENTED_EDGE('',*,*,#1377,.F.);
#1379=CARTESIAN_POINT('',(-99.123971478,12.9968501,13.296952215));
#1380=VERTEX_POINT('',#1379);
#1381=CARTESIAN_POINT('',(-99.123971478,12.9968501,13.296952215));
#1382=CARTESIAN_POINT('',(-99.12414639,12.991217903,13.296886174));
#1383=CARTESIAN_POINT('',(-99.124321253,12.985585704,13.296820122));
#1384=CARTESIAN_POINT('',(-99.124496064,12.979953504,13.296754057));
#1385=B_SPLINE_CURVE_WITH_KNOTS('',3,(#1381,#1382,#1383,#1384),.UNSPECIFIED.,.F.,.F.,(4,4),(0.01305132,0.013068226),.UNSPECIFIED.);
#1386=EDGE_CURVE('',#1380,#1371,#1385,.T.);
#1387=ORIENTED_EDGE('',*,*,#1386,.F.);
#1388=CARTESIAN_POINT('',(-99.222115821,13.029186611,10.79908872));
#1389=DIRECTION('',(0.054329641,0.998464743,0.01079111));
#1390=DIRECTION('',(-0.998522882,0.054332805,0.));
#1391=AXIS2_PLACEMENT_3D('',#1388,#1389,#1390);
#1392=CIRCLE('',#1391,2.5);
#1393=EDGE_CURVE('',#1380,#1360,#1392,.T.);
#1394=ORIENTED_EDGE('',*,*,#1393,.T.);
#1395=EDGE_LOOP('',(#1369,#1378,#1387,#1394));
#1396=FACE_BOUND('',#1395,.T.);
#1397=ADVANCED_FACE('',(#1396),#1358,.F.);
#1398=CARTESIAN_POINT('',(-101.027434397,12.474847288,9.023199191));
#1399=CARTESIAN_POINT('',(-101.024054531,12.473082903,9.023142074));
#1400=CARTESIAN_POINT('',(-101.021871061,12.469248471,9.023058667));
#1401=CARTESIAN_POINT('',(-101.022078411,12.465441541,9.022994598));
#1402=CARTESIAN_POINT('',(-101.018097354,12.454343302,10.212580802));
#1403=CARTESIAN_POINT('',(-101.01469286,12.452588501,10.212523787));
#1404=CARTESIAN_POINT('',(-101.012486818,12.448737698,10.21244023));
#1405=CARTESIAN_POINT('',(-101.012695111,12.444913398,10.212376185));
#1406=CARTESIAN_POINT('',(-101.008752259,12.433987164,11.401964919));
#1407=CARTESIAN_POINT('',(-101.005323236,12.432242227,11.401908009));
#1408=CARTESIAN_POINT('',(-101.003094501,12.428375159,11.401824301));
#1409=CARTESIAN_POINT('',(-101.003303734,12.42453355,11.401760283));
#1410=CARTESIAN_POINT('',(-100.999399277,12.413775822,12.591351433));
#1411=CARTESIAN_POINT('',(-100.995945827,12.412041025,12.591294628));
#1412=CARTESIAN_POINT('',(-100.993694277,12.408157797,12.591210771));
#1413=CARTESIAN_POINT('',(-100.993904447,12.404298938,12.591146782));
#1414=B_SPLINE_SURFACE_WITH_KNOTS('',3,3,((#1398,#1399,#1400,#1401),(#1402,#1403,#1404,#1405),(#1406,#1407,#1408,#1409),(#1410,#1411,#1412,#1413)),.UNSPECIFIED.,.F.,.F.,.U.,(4,4),(4,4),(0.005360585,0.008929372),(0.,1.),.UNSPECIFIED.);
#1415=CARTESIAN_POINT('',(-100.999446158,12.413877131,12.585389745));
#1416=VERTEX_POINT('',#1415);
#1417=CARTESIAN_POINT('',(-101.027389528,12.474748759,9.028914687));
#1418=VERTEX_POINT('',#1417);
#1419=CARTESIAN_POINT('',(-100.999456003,12.413881986,12.585396343));
#1420=CARTESIAN_POINT('',(-101.008778347,12.434027798,11.399901763));
#1421=CARTESIAN_POINT('',(-101.018130875,12.454336454,10.214410617));
#1422=CARTESIAN_POINT('',(-101.027437361,12.474773491,9.028920915));
#1423=B_SPLINE_CURVE_WITH_KNOTS('',3,(#1419,#1420,#1421,#1422),.UNSPECIFIED.,.F.,.F.,(4,4),(0.005366305,0.008923414),.UNSPECIFIED.);
#1424=EDGE_CURVE('',#1416,#1418,#1423,.T.);
#1425=ORIENTED_EDGE('',*,*,#1424,.F.);
#1426=CARTESIAN_POINT('',(-100.999446158,12.413877131,12.585389745));
#1427=CARTESIAN_POINT('',(-100.996464603,12.412350561,12.588345589));
#1428=CARTESIAN_POINT('',(-100.993673409,12.408791585,12.591182408));
#1429=CARTESIAN_POINT('',(-100.993904447,12.404298938,12.591146782));
#1430=B_SPLINE_CURVE_WITH_KNOTS('',3,(#1426,#1427,#1428,#1429),.UNSPECIFIED.,.F.,.F.,(4,4),(0.,0.000013227),.UNSPECIFIED.);
#1431=EDGE_CURVE('',#1416,#1303,#1430,.T.);
#1432=ORIENTED_EDGE('',*,*,#1431,.T.);
#1433=ORIENTED_EDGE('',*,*,#1309,.F.);
#1434=CARTESIAN_POINT('',(-101.022078398,12.465441513,9.022996256));
#1435=CARTESIAN_POINT('',(-101.021838557,12.469849286,9.023043894));
#1436=CARTESIAN_POINT('',(-101.024519992,12.473289318,9.025940104));
#1437=CARTESIAN_POINT('',(-101.027389528,12.474748759,9.028914687));
#1438=B_SPLINE_CURVE_WITH_KNOTS('',3,(#1434,#1435,#1436,#1437),.UNSPECIFIED.,.F.,.F.,(4,4),(0.,0.000013017),.UNSPECIFIED.);
#1439=EDGE_CURVE('',#1294,#1418,#1438,.T.);
#1440=ORIENTED_EDGE('',*,*,#1439,.T.);
#1441=EDGE_LOOP('',(#1425,#1432,#1433,#1440));
#1442=FACE_BOUND('',#1441,.T.);
#1443=ADVANCED_FACE('',(#1442),#1414,.T.);
#1444=CARTESIAN_POINT('',(-97.860224101,13.0487819,0.563100402));
#1445=DIRECTION('',(0.054329702,0.998464739,0.010791109));
#1446=DIRECTION('',(-0.998522879,0.054332866,-0.));
#1447=AXIS2_PLACEMENT_3D('',#1444,#1445,#1446);
#1448=PLANE('',#1447);
#1449=ORIENTED_EDGE('',*,*,#1291,.T.);
#1450=CARTESIAN_POINT('',(-99.473761497,13.030928965,10.338604654));
#1451=VERTEX_POINT('',#1450);
#1452=CARTESIAN_POINT('',(-99.474326701,13.014749111,11.838517305));
#1453=DIRECTION('',(0.054329702,0.998464739,0.010791109));
#1454=DIRECTION('',(0.998489261,-0.054235784,-0.00881339));
#1455=AXIS2_PLACEMENT_3D('',#1452,#1453,#1454);
#1456=ELLIPSE('',#1455,1.500305636,1.5);
#1457=EDGE_CURVE('',#1451,#1275,#1456,.T.);
#1458=ORIENTED_EDGE('',*,*,#1457,.F.);
#1459=CARTESIAN_POINT('',(-99.474326701,13.014749111,11.838517305));
#1460=DIRECTION('',(0.054329702,0.998464739,0.010791109));
#1461=DIRECTION('',(0.998489261,-0.054235784,-0.00881339));
#1462=AXIS2_PLACEMENT_3D('',#1459,#1460,#1461);
#1463=ELLIPSE('',#1462,1.500305636,1.5);
#1464=EDGE_CURVE('',#1371,#1451,#1463,.T.);
#1465=ORIENTED_EDGE('',*,*,#1464,.F.);
#1466=ORIENTED_EDGE('',*,*,#1377,.T.);
#1467=CARTESIAN_POINT('',(-96.808069691,12.887761391,10.164529147));
#1468=VERTEX_POINT('',#1467);
#1469=CARTESIAN_POINT('',(-96.808069691,12.887761391,10.164529147));
#1470=CARTESIAN_POINT('',(-96.810215838,12.883230643,10.594549071));
#1471=CARTESIAN_POINT('',(-96.812361988,12.878699895,11.024568995));
#1472=CARTESIAN_POINT('',(-96.814508142,12.874169147,11.454588919));
#1473=B_SPLINE_CURVE_WITH_KNOTS('',3,(#1469,#1470,#1471,#1472),.UNSPECIFIED.,.F.,.F.,(4,4),(0.005669307,0.006959454),.UNSPECIFIED.);
#1474=EDGE_CURVE('',#1468,#1362,#1473,.T.);
#1475=ORIENTED_EDGE('',*,*,#1474,.F.);
#1476=CARTESIAN_POINT('',(-99.223034062,13.012311269,10.798906336));
#1477=DIRECTION('',(0.054329702,0.998464739,0.010791109));
#1478=DIRECTION('',(-0.998522879,0.054332866,0.));
#1479=AXIS2_PLACEMENT_3D('',#1476,#1477,#1478);
#1480=CIRCLE('',#1479,2.5);
#1481=EDGE_CURVE('',#1468,#1286,#1480,.T.);
#1482=ORIENTED_EDGE('',*,*,#1481,.T.);
#1483=EDGE_LOOP('',(#1449,#1458,#1465,#1466,#1475,#1482));
#1484=FACE_BOUND('',#1483,.T.);
#1485=ADVANCED_FACE('',(#1484),#1448,.T.);
#1486=CARTESIAN_POINT('',(-97.88157366,12.219233431,14.055536173));
#1487=CARTESIAN_POINT('',(-97.682828403,12.291778261,14.057292425));
#1488=CARTESIAN_POINT('',(-97.491083348,12.383485903,14.059215641));
#1489=CARTESIAN_POINT('',(-97.122473446,12.605603158,14.063395578));
#1490=CARTESIAN_POINT('',(-96.94634968,12.737221083,14.065661331));
#1491=CARTESIAN_POINT('',(-96.623577217,13.032671535,14.070385148));
#1492=CARTESIAN_POINT('',(-96.476936925,13.196496369,14.07284309));
#1493=CARTESIAN_POINT('',(-96.218915837,13.549901734,14.077854362));
#1494=CARTESIAN_POINT('',(-96.107541761,13.739473064,14.080407563));
#1495=CARTESIAN_POINT('',(-95.924447079,14.136896847,14.085508673));
#1496=CARTESIAN_POINT('',(-95.852731241,14.344738951,14.088056449));
#1497=CARTESIAN_POINT('',(-95.761895952,14.727856413,14.092546371));
#1498=CARTESIAN_POINT('',(-95.735119079,14.90130641,14.094507503));
#1499=CARTESIAN_POINT('',(-95.72222056,15.07578259,14.096410182));
#1500=CARTESIAN_POINT('',(-97.872401679,12.238723638,12.203164151));
#1501=CARTESIAN_POINT('',(-97.673666279,12.311259569,12.204920254));
#1502=CARTESIAN_POINT('',(-97.481929813,12.402956241,12.206843308));
#1503=CARTESIAN_POINT('',(-97.113333647,12.625047773,12.211022896));
#1504=CARTESIAN_POINT('',(-96.937214897,12.756650829,12.213288464));
#1505=CARTESIAN_POINT('',(-96.614447536,13.052069144,12.218011909));
#1506=CARTESIAN_POINT('',(-96.467807327,13.215876713,12.220469665));
#1507=CARTESIAN_POINT('',(-96.2097808,13.569246581,12.225480585));
#1508=CARTESIAN_POINT('',(-96.098401198,13.758799681,12.228033619));
#1509=CARTESIAN_POINT('',(-95.915289568,14.156187621,12.233134431));
#1510=CARTESIAN_POINT('',(-95.843562307,14.364012115,12.235682077));
#1511=CARTESIAN_POINT('',(-95.752701261,14.747099923,12.240171814));
#1512=CARTESIAN_POINT('',(-95.725911096,14.920537469,12.24213288));
#1513=CARTESIAN_POINT('',(-95.712997578,15.095002332,12.244035515));
#1514=CARTESIAN_POINT('',(-97.863229741,12.258213907,10.350786855));
#1515=CARTESIAN_POINT('',(-97.664504198,12.33074094,10.352542811));
#1516=CARTESIAN_POINT('',(-97.472776322,12.422426643,10.354465702));
#1517=CARTESIAN_POINT('',(-97.104193893,12.644492452,10.358644942));
#1518=CARTESIAN_POINT('',(-96.928080162,12.77608064,10.360910323));
#1519=CARTESIAN_POINT('',(-96.605317906,13.071466821,10.365633397));
#1520=CARTESIAN_POINT('',(-96.458677783,13.235257126,10.368090967));
#1521=CARTESIAN_POINT('',(-96.20064582,13.588591497,10.373101534));
#1522=CARTESIAN_POINT('',(-96.089260697,13.778126367,10.375654401));
#1523=CARTESIAN_POINT('',(-95.906132125,14.175478464,10.380754917));
#1524=CARTESIAN_POINT('',(-95.834393443,14.383285348,10.383302432));
#1525=CARTESIAN_POINT('',(-95.743506646,14.766343499,10.387791984));
#1526=CARTESIAN_POINT('',(-95.716703193,14.939768592,10.389752985));
#1527=CARTESIAN_POINT('',(-95.703774678,15.114222135,10.391655575));
#1528=CARTESIAN_POINT('',(-97.854057846,12.277704237,8.498404359));
#1529=CARTESIAN_POINT('',(-97.655342162,12.350222373,8.500160167));
#1530=CARTESIAN_POINT('',(-97.463622876,12.441897108,8.502082895));
#1531=CARTESIAN_POINT('',(-97.095054187,12.663937196,8.506261787));
#1532=CARTESIAN_POINT('',(-96.918945475,12.795510517,8.508526982));
#1533=CARTESIAN_POINT('',(-96.596188328,13.090864565,8.513249684));
#1534=CARTESIAN_POINT('',(-96.449548292,13.254637607,8.515707068));
#1535=CARTESIAN_POINT('',(-96.191510899,13.607936482,8.520717283));
#1536=CARTESIAN_POINT('',(-96.080120257,13.797453122,8.523269983));
#1537=CARTESIAN_POINT('',(-95.89697475,14.194769375,8.528370201));
#1538=CARTESIAN_POINT('',(-95.82522465,14.402558649,8.530917587));
#1539=CARTESIAN_POINT('',(-95.734312109,14.785587139,8.535406952));
#1540=CARTESIAN_POINT('',(-95.70749537,14.958999779,8.537367888));
#1541=CARTESIAN_POINT('',(-95.694551861,15.133442,8.539270434));
#1542=B_SPLINE_SURFACE_WITH_KNOTS('',3,3,((#1486,#1487,#1488,#1489,#1490,#1491,#1492,#1493,#1494,#1495,#1496,#1497,#1498,#1499),(#1500,#1501,#1502,#1503,#1504,#1505,#1506,#1507,#1508,#1509,#1510,#1511,#1512,#1513),(#1514,#1515,#1516,#1517,#1518,#1519,#1520,#1521,#1522,#1523,#1524,#1525,#1526,#1527),(#1528,#1529,#1530,#1531,#1532,#1533,#1534,#1535,#1536,#1537,#1538,#1539,#1540,#1541)),.UNSPECIFIED.,.F.,.F.,.U.,(4,4),(4,2,2,2,2,2,4),(4.691905985,4.692183776),(0.254125882,0.375,0.5,0.625,0.75,0.875,0.97495573),.UNSPECIFIED.);
#1543=CARTESIAN_POINT('',(-96.790493976,12.903000427,10.232262245));
#1544=VERTEX_POINT('',#1543);
#1545=CARTESIAN_POINT('',(-96.808069691,12.887761391,10.164529147));
#1546=CARTESIAN_POINT('',(-96.801888755,12.893087789,10.187013292));
#1547=CARTESIAN_POINT('',(-96.796029436,12.898172269,10.209590132));
#1548=CARTESIAN_POINT('',(-96.790493976,12.903000426,10.232262245));
#1549=B_SPLINE_CURVE_WITH_KNOTS('',3,(#1545,#1546,#1547,#1548),.UNSPECIFIED.,.F.,.F.,(4,4),(0.003455417,0.003526485),.UNSPECIFIED.);
#1550=EDGE_CURVE('',#1468,#1544,#1549,.T.);
#1551=ORIENTED_EDGE('',*,*,#1550,.F.);
#1552=ORIENTED_EDGE('',*,*,#1474,.T.);
#1553=ORIENTED_EDGE('',*,*,#1368,.F.);
#1554=CARTESIAN_POINT('',(-96.806195392,12.869853186,13.378315346));
#1555=VERTEX_POINT('',#1554);
#1556=CARTESIAN_POINT('',(-96.796258911,12.890830047,11.387370723));
#1557=CARTESIAN_POINT('',(-96.799571063,12.883837759,12.051018931));
#1558=CARTESIAN_POINT('',(-96.802883223,12.876845472,12.714667138));
#1559=CARTESIAN_POINT('',(-96.806195392,12.869853186,13.378315346));
#1560=B_SPLINE_CURVE_WITH_KNOTS('',3,(#1556,#1557,#1558,#1559),.UNSPECIFIED.,.F.,.F.,(4,4),(0.003161501,0.005152581),.UNSPECIFIED.);
#1561=EDGE_CURVE('',#1360,#1555,#1560,.T.);
#1562=ORIENTED_EDGE('',*,*,#1561,.T.);
#1563=CARTESIAN_POINT('',(-97.881083223,12.220275232,13.95650269));
#1564=VERTEX_POINT('',#1563);
#1565=CARTESIAN_POINT('',(-96.806195392,12.869853186,13.378315346));
#1566=CARTESIAN_POINT('',(-96.869175855,12.812848796,13.461975958));
#1567=CARTESIAN_POINT('',(-96.939204465,12.753912542,13.536001422));
#1568=CARTESIAN_POINT('',(-97.016163953,12.695069299,13.602273302));
#1569=CARTESIAN_POINT('',(-97.093123442,12.636226057,13.668545181));
#1570=CARTESIAN_POINT('',(-97.177299919,12.577234775,13.727148322));
#1571=CARTESIAN_POINT('',(-97.268973511,12.519844807,13.777382133));
#1572=CARTESIAN_POINT('',(-97.360647102,12.462454839,13.827615944));
#1573=CARTESIAN_POINT('',(-97.457167412,12.408304622,13.868066568));
#1574=CARTESIAN_POINT('',(-97.559009723,12.358097511,13.898373926));
#1575=CARTESIAN_POINT('',(-97.660852033,12.3078904,13.928681284));
#1576=CARTESIAN_POINT('',(-97.769059623,12.261237414,13.94892977));
#1577=CARTESIAN_POINT('',(-97.881083223,12.220275232,13.95650269));
#1578=B_SPLINE_CURVE_WITH_KNOTS('',3,(#1565,#1566,#1567,#1568,#1569,#1570,#1571,#1572,#1573,#1574,#1575,#1576,#1577),.UNSPECIFIED.,.F.,.F.,(4,3,3,3,4),(0.000025002,0.000377103,0.000729204,0.001081305,0.001433406),.UNSPECIFIED.);
#1579=EDGE_CURVE('',#1555,#1564,#1578,.T.);
#1580=ORIENTED_EDGE('',*,*,#1579,.T.);
#1581=CARTESIAN_POINT('',(-97.880243146,12.219719149,14.055547931));
#1582=VERTEX_POINT('',#1581);
#1583=CARTESIAN_POINT('',(-97.88108328,12.220275211,13.95650269));
#1584=CARTESIAN_POINT('',(-97.88080326,12.220089739,13.98951777));
#1585=CARTESIAN_POINT('',(-97.880523237,12.219904377,14.022532851));
#1586=CARTESIAN_POINT('',(-97.880243205,12.219719127,14.055547932));
#1587=B_SPLINE_CURVE_WITH_KNOTS('',3,(#1583,#1584,#1585,#1586),.UNSPECIFIED.,.F.,.F.,(4,4),(0.024586002,0.024685052),.UNSPECIFIED.);
#1588=EDGE_CURVE('',#1564,#1582,#1587,.T.);
#1589=ORIENTED_EDGE('',*,*,#1588,.T.);
#1590=CARTESIAN_POINT('',(-95.717922884,15.083194002,13.207322427));
#1591=VERTEX_POINT('',#1590);
#1592=CARTESIAN_POINT('',(-95.717922884,15.083194002,13.207322427));
#1593=CARTESIAN_POINT('',(-95.742296777,14.756330482,13.212122972));
#1594=CARTESIAN_POINT('',(-95.813540222,14.443860114,13.247793439));
#1595=CARTESIAN_POINT('',(-95.928651442,14.144238039,13.306754777));
#1596=CARTESIAN_POINT('',(-95.986207052,13.994427002,13.336235445));
#1597=CARTESIAN_POINT('',(-96.054194773,13.850106448,13.371143322));
#1598=CARTESIAN_POINT('',(-96.130986222,13.712992635,13.409439492));
#1599=CARTESIAN_POINT('',(-96.20777767,13.575878822,13.447735661));
#1600=CARTESIAN_POINT('',(-96.293680663,13.445188301,13.48958612));
#1601=CARTESIAN_POINT('',(-96.388780207,13.320604334,13.533720515));
#1602=CARTESIAN_POINT('',(-96.48387975,13.196020367,13.577854911));
#1603=CARTESIAN_POINT('',(-96.587818485,13.078280007,13.62406446));
#1604=CARTESIAN_POINT('',(-96.698274205,12.969478835,13.670115549));
#1605=CARTESIAN_POINT('',(-96.808729924,12.860677662,13.716166639));
#1606=CARTESIAN_POINT('',(-96.926302788,12.760005894,13.762354273));
#1607=CARTESIAN_POINT('',(-97.051313241,12.66735787,13.807622224));
#1608=CARTESIAN_POINT('',(-97.176323694,12.574709846,13.852890175));
#1609=CARTESIAN_POINT('',(-97.309583952,12.489731856,13.897465863));
#1610=CARTESIAN_POINT('',(-97.448008387,12.414861429,13.939200492));
#1611=CARTESIAN_POINT('',(-97.586432822,12.339991002,13.980935122));
#1612=CARTESIAN_POINT('',(-97.730384737,12.274810321,14.020009944));
#1613=CARTESIAN_POINT('',(-97.880243146,12.219719149,14.055547931));
#1614=B_SPLINE_CURVE_WITH_KNOTS('',3,(#1592,#1593,#1594,#1595,#1596,#1597,#1598,#1599,#1600,#1601,#1602,#1603,#1604,#1605,#1606,#1607,#1608,#1609,#1610,#1611,#1612,#1613),.UNSPECIFIED.,.F.,.F.,(4,3,3,3,3,3,3,4),(0.,0.000967386,0.001451079,0.001934771,0.002418464,0.002902157,0.00338585,0.003869543),.UNSPECIFIED.);
#1615=EDGE_CURVE('',#1591,#1582,#1614,.T.);
#1616=ORIENTED_EDGE('',*,*,#1615,.F.);
#1617=CARTESIAN_POINT('',(-95.694549352,15.133435366,8.539870534));
#1618=VERTEX_POINT('',#1617);
#1619=CARTESIAN_POINT('',(-95.694549398,15.133435066,8.539876203));
#1620=CARTESIAN_POINT('',(-95.702340458,15.116688093,10.095693503));
#1621=CARTESIAN_POINT('',(-95.710131953,15.099938927,11.65155054));
#1622=CARTESIAN_POINT('',(-95.717923248,15.083191658,13.207367835));
#1623=B_SPLINE_CURVE_WITH_KNOTS('',3,(#1619,#1620,#1621,#1622),.UNSPECIFIED.,.F.,.F.,(4,4),(0.037996289,0.04266407),.UNSPECIFIED.);
#1624=EDGE_CURVE('',#1618,#1591,#1623,.T.);
#1625=ORIENTED_EDGE('',*,*,#1624,.F.);
#1626=CARTESIAN_POINT('',(-96.781901182,12.921140785,8.510534598));
#1627=VERTEX_POINT('',#1626);
#1628=CARTESIAN_POINT('',(-96.781901182,12.921140785,8.510534598));
#1629=CARTESIAN_POINT('',(-96.467104169,13.203505808,8.515158927));
#1630=CARTESIAN_POINT('',(-96.210714084,13.541823152,8.520095675));
#1631=CARTESIAN_POINT('',(-96.023934975,13.921794054,8.525134354));
#1632=CARTESIAN_POINT('',(-95.930545421,14.111779505,8.527653694));
#1633=CARTESIAN_POINT('',(-95.856618989,14.307928828,8.530142308));
#1634=CARTESIAN_POINT('',(-95.801552597,14.51005103,8.532601148));
#1635=CARTESIAN_POINT('',(-95.746486206,14.712173232,8.535059988));
#1636=CARTESIAN_POINT('',(-95.710247421,14.921685638,8.537504527));
#1637=CARTESIAN_POINT('',(-95.694549352,15.133435366,8.539870534));
#1638=B_SPLINE_CURVE_WITH_KNOTS('',3,(#1628,#1629,#1630,#1631,#1632,#1633,#1634,#1635,#1636,#1637),.UNSPECIFIED.,.F.,.F.,(4,3,3,4),(0.001020402,0.002276383,0.002904373,0.003532363),.UNSPECIFIED.);
#1639=EDGE_CURVE('',#1627,#1618,#1638,.T.);
#1640=ORIENTED_EDGE('',*,*,#1639,.F.);
#1641=CARTESIAN_POINT('',(-96.781901182,12.921140785,8.510534598));
#1642=CARTESIAN_POINT('',(-96.78476544,12.915093998,9.084443814));
#1643=CARTESIAN_POINT('',(-96.787629705,12.909047212,9.658353029));
#1644=CARTESIAN_POINT('',(-96.790493976,12.903000427,10.232262245));
#1645=B_SPLINE_CURVE_WITH_KNOTS('',3,(#1641,#1642,#1643,#1644),.UNSPECIFIED.,.F.,.F.,(4,4),(0.000284469,0.002006314),.UNSPECIFIED.);
#1646=EDGE_CURVE('',#1627,#1544,#1645,.T.);
#1647=ORIENTED_EDGE('',*,*,#1646,.T.);
#1648=EDGE_LOOP('',(#1551,#1552,#1553,#1562,#1580,#1589,#1616,#1625,#1640,#1647));
#1649=FACE_BOUND('',#1648,.T.);
#1650=ADVANCED_FACE('',(#1649),#1542,.F.);
#1651=CARTESIAN_POINT('',(-100.981588882,12.451288919,9.028990323));
#1652=CARTESIAN_POINT('',(-101.249988752,12.586231092,9.029074461));
#1653=CARTESIAN_POINT('',(-101.499739375,12.75815027,9.029641155));
#1654=CARTESIAN_POINT('',(-101.721925742,12.960332134,9.030664089));
#1655=CARTESIAN_POINT('',(-100.987545495,12.438822631,10.214449759));
#1656=CARTESIAN_POINT('',(-101.255953856,12.573774597,10.214533963));
#1657=CARTESIAN_POINT('',(-101.505710855,12.745706238,10.21510076));
#1658=CARTESIAN_POINT('',(-101.727900576,12.947902223,10.21612383));
#1659=CARTESIAN_POINT('',(-100.993502075,12.426356348,11.399908571));
#1660=CARTESIAN_POINT('',(-101.261918927,12.561318109,11.39999284));
#1661=CARTESIAN_POINT('',(-101.5116823,12.733262214,11.400559741));
#1662=CARTESIAN_POINT('',(-101.733875374,12.935472319,11.401582947));
#1663=CARTESIAN_POINT('',(-100.999458622,12.413890072,12.585366737));
#1664=CARTESIAN_POINT('',(-101.267883963,12.548861628,12.585451072));
#1665=CARTESIAN_POINT('',(-101.517653711,12.720818197,12.586018077));
#1666=CARTESIAN_POINT('',(-101.739850137,12.923042424,12.587041419));
#1667=B_SPLINE_SURFACE_WITH_KNOTS('',3,3,((#1651,#1652,#1653,#1654),(#1655,#1656,#1657,#1658),(#1659,#1660,#1661,#1662),(#1663,#1664,#1665,#1666)),.UNSPECIFIED.,.F.,.F.,.U.,(4,4),(4,4),(1.576380716,1.576569413),(0.260904071,0.434155539),.UNSPECIFIED.);
#1668=CARTESIAN_POINT('',(-101.730589459,12.941430529,10.796672246));
#1669=VERTEX_POINT('',#1668);
#1670=CARTESIAN_POINT('',(-100.999446158,12.413877131,12.585389745));
#1671=CARTESIAN_POINT('',(-101.113648774,12.472750317,12.472155113));
#1672=CARTESIAN_POINT('',(-101.214265803,12.533232109,12.350023422));
#1673=CARTESIAN_POINT('',(-101.30280354,12.592072096,12.218597567));
#1674=CARTESIAN_POINT('',(-101.347072409,12.621492089,12.152884639));
#1675=CARTESIAN_POINT('',(-101.388291356,12.650502455,12.084827226));
#1676=CARTESIAN_POINT('',(-101.426460554,12.678625297,12.014210217));
#1677=CARTESIAN_POINT('',(-101.464629751,12.70674814,11.943593208));
#1678=CARTESIAN_POINT('',(-101.499868704,12.734091372,11.870068579));
#1679=CARTESIAN_POINT('',(-101.531338503,12.759485799,11.79518399));
#1680=CARTESIAN_POINT('',(-101.5942781,12.810274652,11.645414811));
#1681=CARTESIAN_POINT('',(-101.64296294,12.853776301,11.489331208));
#1682=CARTESIAN_POINT('',(-101.676826743,12.885662236,11.325613502));
#1683=CARTESIAN_POINT('',(-101.693758645,12.901605203,11.243754649));
#1684=CARTESIAN_POINT('',(-101.706959062,12.91464981,11.159436831));
#1685=CARTESIAN_POINT('',(-101.715906826,12.923952778,11.075448992));
#1686=CARTESIAN_POINT('',(-101.724854591,12.933255746,10.991461153));
#1687=CARTESIAN_POINT('',(-101.729690302,12.938943671,10.907363314));
#1688=CARTESIAN_POINT('',(-101.730475975,12.940928474,10.823154033));
#1689=CARTESIAN_POINT('',(-101.731261648,12.942913278,10.738944751));
#1690=CARTESIAN_POINT('',(-101.727997368,12.941194824,10.654624025));
#1691=CARTESIAN_POINT('',(-101.720607581,12.935783878,10.570191511));
#1692=CARTESIAN_POINT('',(-101.713217794,12.930372931,10.485758997));
#1693=CARTESIAN_POINT('',(-101.701567831,12.921159124,10.40071566));
#1694=CARTESIAN_POINT('',(-101.686078815,12.90876807,10.317820858));
#1695=CARTESIAN_POINT('',(-101.655100784,12.883985961,10.152031254));
#1696=CARTESIAN_POINT('',(-101.608965868,12.846603618,9.992984092));
#1697=CARTESIAN_POINT('',(-101.54814154,12.8008224,9.839667719));
#1698=CARTESIAN_POINT('',(-101.487317213,12.755041183,9.686351346));
#1699=CARTESIAN_POINT('',(-101.413111802,12.701957031,9.542284995));
#1700=CARTESIAN_POINT('',(-101.326376519,12.646268907,9.407230082));
#1701=CARTESIAN_POINT('',(-101.239641235,12.590580783,9.27217517));
#1702=CARTESIAN_POINT('',(-101.139562916,12.531799934,9.145194501));
#1703=CARTESIAN_POINT('',(-101.027389528,12.474748759,9.028914687));
#1704=B_SPLINE_CURVE_WITH_KNOTS('',3,(#1670,#1671,#1672,#1673,#1674,#1675,#1676,#1677,#1678,#1679,#1680,#1681,#1682,#1683,#1684,#1685,#1686,#1687,#1688,#1689,#1690,#1691,#1692,#1693,#1694,#1695,
#1696,#1697,#1698,#1699,#1700,#1701,#1702,#1703),.UNSPECIFIED.,.F.,.F.,(4,3,3,3,3,3,3,3,3,3,3,4),(0.,0.000506989,0.000760484,0.001013978,0.001520967,0.001774462,0.002027956,0.002281451,0.002534945,0.003041935,0.003548924,0.004055913),.UNSPECIFIED.);
#1705=EDGE_CURVE('',#1669,#1418,#1704,.T.);
#1706=ORIENTED_EDGE('',*,*,#1705,.F.);
#1707=CARTESIAN_POINT('',(-100.999446158,12.413877131,12.585389745));
#1708=CARTESIAN_POINT('',(-101.113648774,12.472750317,12.472155113));
#1709=CARTESIAN_POINT('',(-101.214265803,12.533232109,12.350023422));
#1710=CARTESIAN_POINT('',(-101.30280354,12.592072096,12.218597567));
#1711=CARTESIAN_POINT('',(-101.347072409,12.621492089,12.152884639));
#1712=CARTESIAN_POINT('',(-101.388291356,12.650502455,12.084827226));
#1713=CARTESIAN_POINT('',(-101.426460554,12.678625297,12.014210217));
#1714=CARTESIAN_POINT('',(-101.464629751,12.70674814,11.943593208));
#1715=CARTESIAN_POINT('',(-101.499868704,12.734091372,11.870068579));
#1716=CARTESIAN_POINT('',(-101.531338503,12.759485799,11.79518399));
#1717=CARTESIAN_POINT('',(-101.5942781,12.810274652,11.645414811));
#1718=CARTESIAN_POINT('',(-101.64296294,12.853776301,11.489331208));
#1719=CARTESIAN_POINT('',(-101.676826743,12.885662236,11.325613502));
#1720=CARTESIAN_POINT('',(-101.693758645,12.901605203,11.243754649));
#1721=CARTESIAN_POINT('',(-101.706959062,12.91464981,11.159436831));
#1722=CARTESIAN_POINT('',(-101.715906826,12.923952778,11.075448992));
#1723=CARTESIAN_POINT('',(-101.724854591,12.933255746,10.991461153));
#1724=CARTESIAN_POINT('',(-101.729690302,12.938943671,10.907363314));
#1725=CARTESIAN_POINT('',(-101.730475975,12.940928474,10.823154033));
#1726=CARTESIAN_POINT('',(-101.731261648,12.942913278,10.738944751));
#1727=CARTESIAN_POINT('',(-101.727997368,12.941194824,10.654624025));
#1728=CARTESIAN_POINT('',(-101.720607581,12.935783878,10.570191511));
#1729=CARTESIAN_POINT('',(-101.713217794,12.930372931,10.485758997));
#1730=CARTESIAN_POINT('',(-101.701567831,12.921159124,10.40071566));
#1731=CARTESIAN_POINT('',(-101.686078815,12.90876807,10.317820858));
#1732=CARTESIAN_POINT('',(-101.655100784,12.883985961,10.152031254));
#1733=CARTESIAN_POINT('',(-101.608965868,12.846603618,9.992984092));
#1734=CARTESIAN_POINT('',(-101.54814154,12.8008224,9.839667719));
#1735=CARTESIAN_POINT('',(-101.487317213,12.755041183,9.686351346));
#1736=CARTESIAN_POINT('',(-101.413111802,12.701957031,9.542284995));
#1737=CARTESIAN_POINT('',(-101.326376519,12.646268907,9.407230082));
#1738=CARTESIAN_POINT('',(-101.239641235,12.590580783,9.27217517));
#1739=CARTESIAN_POINT('',(-101.139562916,12.531799934,9.145194501));
#1740=CARTESIAN_POINT('',(-101.027389528,12.474748759,9.028914687));
#1741=B_SPLINE_CURVE_WITH_KNOTS('',3,(#1707,#1708,#1709,#1710,#1711,#1712,#1713,#1714,#1715,#1716,#1717,#1718,#1719,#1720,#1721,#1722,#1723,#1724,#1725,#1726,#1727,#1728,#1729,#1730,#1731,#1732,
#1733,#1734,#1735,#1736,#1737,#1738,#1739,#1740),.UNSPECIFIED.,.F.,.F.,(4,3,3,3,3,3,3,3,3,3,3,4),(0.,0.000506989,0.000760484,0.001013978,0.001520967,0.001774462,0.002027956,0.002281451,0.002534945,0.003041935,0.003548924,0.004055913),.UNSPECIFIED.);
#1742=EDGE_CURVE('',#1416,#1669,#1741,.T.);
#1743=ORIENTED_EDGE('',*,*,#1742,.F.);
#1744=ORIENTED_EDGE('',*,*,#1424,.T.);
#1745=EDGE_LOOP('',(#1706,#1743,#1744));
#1746=FACE_BOUND('',#1745,.T.);
#1747=ADVANCED_FACE('',(#1746),#1667,.F.);
#1748=CARTESIAN_POINT('',(-99.470612039,13.123405537,11.839709686));
#1749=DIRECTION('',(-0.034165206,-0.999356027,-0.010966799));
#1750=DIRECTION('',(0.000382736,0.010960122,-0.999939863));
#1751=AXIS2_PLACEMENT_3D('',#1748,#1749,#1750);
#1752=CYLINDRICAL_SURFACE('',#1751,1.5);
#1753=CARTESIAN_POINT('',(-99.565700512,10.341648845,10.309092853));
#1754=VERTEX_POINT('',#1753);
#1755=CARTESIAN_POINT('',(-99.565700512,10.341648845,10.309092853));
#1756=DIRECTION('',(0.034165206,0.999356027,0.010966799));
#1757=VECTOR('',#1756,2.69101306);
#1758=LINE('',#1755,#1757);
#1759=EDGE_CURVE('',#1754,#1451,#1758,.T.);
#1760=ORIENTED_EDGE('',*,*,#1759,.F.);
#1761=CARTESIAN_POINT('',(-99.566848719,10.30876848,13.308912442));
#1762=VERTEX_POINT('',#1761);
#1763=CARTESIAN_POINT('',(-99.566274615,10.325208663,11.809002647));
#1764=DIRECTION('',(0.034165206,0.999356027,0.010966799));
#1765=DIRECTION('',(-0.000382736,-0.010960122,0.999939863));
#1766=AXIS2_PLACEMENT_3D('',#1763,#1764,#1765);
#1767=CIRCLE('',#1766,1.5);
#1768=EDGE_CURVE('',#1762,#1754,#1767,.T.);
#1769=ORIENTED_EDGE('',*,*,#1768,.F.);
#1770=CARTESIAN_POINT('',(-99.566274615,10.325208663,11.809002647));
#1771=DIRECTION('',(0.034165206,0.999356027,0.010966799));
#1772=DIRECTION('',(-0.000382736,-0.010960122,0.999939863));
#1773=AXIS2_PLACEMENT_3D('',#1770,#1771,#1772);
#1774=CIRCLE('',#1773,1.5);
#1775=EDGE_CURVE('',#1754,#1762,#1774,.T.);
#1776=ORIENTED_EDGE('',*,*,#1775,.F.);
#1777=ORIENTED_EDGE('',*,*,#1759,.T.);
#1778=ORIENTED_EDGE('',*,*,#1457,.T.);
#1779=ORIENTED_EDGE('',*,*,#1283,.T.);
#1780=ORIENTED_EDGE('',*,*,#1341,.T.);
#1781=CARTESIAN_POINT('',(-100.452148063,13.072598618,12.975125502));
#1782=VERTEX_POINT('',#1781);
#1783=CARTESIAN_POINT('',(-100.452064303,13.0556627,12.975510416));
#1784=CARTESIAN_POINT('',(-100.452092257,13.061308008,12.975382194));
#1785=CARTESIAN_POINT('',(-100.452120178,13.066953314,12.975253889));
#1786=CARTESIAN_POINT('',(-100.452148063,13.072598618,12.975125502));
#1787=B_SPLINE_CURVE_WITH_KNOTS('',3,(#1783,#1784,#1785,#1786),.UNSPECIFIED.,.F.,.F.,(4,4),(0.001760276,0.001777216),.UNSPECIFIED.);
#1788=EDGE_CURVE('',#1335,#1782,#1787,.T.);
#1789=ORIENTED_EDGE('',*,*,#1788,.T.);
#1790=CARTESIAN_POINT('',(-99.473749148,13.031642942,11.838702695));
#1791=DIRECTION('',(-0.054329641,-0.998464743,-0.01079111));
#1792=DIRECTION('',(0.998489264,-0.054235723,-0.00881339));
#1793=AXIS2_PLACEMENT_3D('',#1790,#1791,#1792);
#1794=ELLIPSE('',#1793,1.500305635,1.5);
#1795=EDGE_CURVE('',#1380,#1782,#1794,.T.);
#1796=ORIENTED_EDGE('',*,*,#1795,.F.);
#1797=ORIENTED_EDGE('',*,*,#1386,.T.);
#1798=ORIENTED_EDGE('',*,*,#1464,.T.);
#1799=EDGE_LOOP('',(#1760,#1769,#1776,#1777,#1778,#1779,#1780,#1789,#1796,#1797,#1798));
#1800=FACE_BOUND('',#1799,.T.);
#1801=ADVANCED_FACE('',(#1800),#1752,.F.);
#1802=CARTESIAN_POINT('',(-97.880231189,12.219711178,14.056964663));
#1803=CARTESIAN_POINT('',(-97.883881519,12.218376521,14.056988305));
#1804=CARTESIAN_POINT('',(-97.886571823,12.214742564,14.056990898));
#1805=CARTESIAN_POINT('',(-97.886782742,12.210861599,14.056970977));
#1806=CARTESIAN_POINT('',(-97.880515226,12.219899075,14.023477338));
#1807=CARTESIAN_POINT('',(-97.884166205,12.218564783,14.023500984));
#1808=CARTESIAN_POINT('',(-97.886857201,12.214930447,14.023503572));
#1809=CARTESIAN_POINT('',(-97.887068146,12.211048998,14.023483641));
#1810=CARTESIAN_POINT('',(-97.880799255,12.220087086,13.989990014));
#1811=CARTESIAN_POINT('',(-97.884450884,12.218753161,13.990013664));
#1812=CARTESIAN_POINT('',(-97.887142571,12.215118447,13.990016247));
#1813=CARTESIAN_POINT('',(-97.887353544,12.211236514,13.989996304));
#1814=CARTESIAN_POINT('',(-97.88108328,12.220275211,13.95650269));
#1815=CARTESIAN_POINT('',(-97.884735558,12.218941651,13.956526344));
#1816=CARTESIAN_POINT('',(-97.887427936,12.215306558,13.956528923));
#1817=CARTESIAN_POINT('',(-97.887638936,12.211424142,13.956508968));
#1818=B_SPLINE_SURFACE_WITH_KNOTS('',3,3,((#1802,#1803,#1804,#1805),(#1806,#1807,#1808,#1809),(#1810,#1811,#1812,#1813),(#1814,#1815,#1816,#1817)),.UNSPECIFIED.,.F.,.F.,.U.,(4,4),(4,4),(0.024584585,0.024685052),(0.,1.),.UNSPECIFIED.);
#1819=CARTESIAN_POINT('',(-97.887636129,12.211422455,13.956837412));
#1820=VERTEX_POINT('',#1819);
#1821=CARTESIAN_POINT('',(-97.887636129,12.211422455,13.956837412));
#1822=CARTESIAN_POINT('',(-97.887422954,12.215340186,13.95687951));
#1823=CARTESIAN_POINT('',(-97.884760833,12.218930477,13.9567513));
#1824=CARTESIAN_POINT('',(-97.881083223,12.220275232,13.95650269));
#1825=B_SPLINE_CURVE_WITH_KNOTS('',3,(#1821,#1822,#1823,#1824),.UNSPECIFIED.,.F.,.F.,(4,4),(0.,0.000011604),.UNSPECIFIED.);
#1826=EDGE_CURVE('',#1820,#1564,#1825,.T.);
#1827=ORIENTED_EDGE('',*,*,#1826,.F.);
#1828=CARTESIAN_POINT('',(-97.886782733,12.210861761,14.056970978));
#1829=VERTEX_POINT('',#1828);
#1830=CARTESIAN_POINT('',(-97.887636137,12.211422301,13.956837411));
#1831=CARTESIAN_POINT('',(-97.887351678,12.211235289,13.990215266));
#1832=CARTESIAN_POINT('',(-97.887067213,12.211048384,14.023593121));
#1833=CARTESIAN_POINT('',(-97.886782742,12.2108616,14.056970978));
#1834=B_SPLINE_CURVE_WITH_KNOTS('',3,(#1830,#1831,#1832,#1833),.UNSPECIFIED.,.F.,.F.,(4,4),(0.024584585,0.024684724),.UNSPECIFIED.);
#1835=EDGE_CURVE('',#1820,#1829,#1834,.T.);
#1836=ORIENTED_EDGE('',*,*,#1835,.T.);
#1837=CARTESIAN_POINT('',(-97.880243146,12.219719149,14.055547931));
#1838=CARTESIAN_POINT('',(-97.88386785,12.218386617,14.056407507));
#1839=CARTESIAN_POINT('',(-97.8865678,12.214814821,14.056994949));
#1840=CARTESIAN_POINT('',(-97.886782733,12.210861761,14.056970978));
#1841=B_SPLINE_CURVE_WITH_KNOTS('',3,(#1837,#1838,#1839,#1840),.UNSPECIFIED.,.F.,.F.,(4,4),(0.,0.000011704),.UNSPECIFIED.);
#1842=EDGE_CURVE('',#1582,#1829,#1841,.T.);
#1843=ORIENTED_EDGE('',*,*,#1842,.F.);
#1844=ORIENTED_EDGE('',*,*,#1588,.F.);
#1845=EDGE_LOOP('',(#1827,#1836,#1843,#1844));
#1846=FACE_BOUND('',#1845,.T.);
#1847=ADVANCED_FACE('',(#1846),#1818,.T.);
#1848=CARTESIAN_POINT('',(-100.988572834,12.390452459,13.967667437));
#1849=CARTESIAN_POINT('',(-100.985091163,12.388729518,13.967610755));
#1850=CARTESIAN_POINT('',(-100.982813158,12.384827636,13.967526726));
#1851=CARTESIAN_POINT('',(-100.983024411,12.380948841,13.967462772));
#1852=CARTESIAN_POINT('',(-100.988234036,12.389724837,14.010723318));
#1853=CARTESIAN_POINT('',(-100.984751484,12.38800227,14.01066664));
#1854=CARTESIAN_POINT('',(-100.98247265,12.384099806,14.010582605));
#1855=CARTESIAN_POINT('',(-100.982683937,12.380220389,14.010518653));
#1856=CARTESIAN_POINT('',(-100.987895228,12.388997403,14.053779202));
#1857=CARTESIAN_POINT('',(-100.984411795,12.387275211,14.053722528));
#1858=CARTESIAN_POINT('',(-100.982132131,12.383372165,14.053638488));
#1859=CARTESIAN_POINT('',(-100.982343452,12.379492125,14.053574536));
#1860=CARTESIAN_POINT('',(-100.98755641,12.388270156,14.09683509));
#1861=CARTESIAN_POINT('',(-100.984072096,12.38654834,14.096778419));
#1862=CARTESIAN_POINT('',(-100.981791603,12.382644713,14.096694374));
#1863=CARTESIAN_POINT('',(-100.982002957,12.378764049,14.096630423));
#1864=B_SPLINE_SURFACE_WITH_KNOTS('',3,3,((#1848,#1849,#1850,#1851),(#1852,#1853,#1854,#1855),(#1856,#1857,#1858,#1859),(#1860,#1861,#1862,#1863)),.UNSPECIFIED.,.F.,.F.,.U.,(4,4),(4,4),(0.01030593,0.01043512),(0.,1.),.UNSPECIFIED.);
#1865=CARTESIAN_POINT('',(-100.988572834,12.39045246,13.967667437));
#1866=VERTEX_POINT('',#1865);
#1867=CARTESIAN_POINT('',(-100.983015465,12.380929703,13.968594058));
#1868=VERTEX_POINT('',#1867);
#1869=CARTESIAN_POINT('',(-100.988572834,12.39045246,13.967667437));
#1870=CARTESIAN_POINT('',(-100.985084965,12.388717931,13.968265857));
#1871=CARTESIAN_POINT('',(-100.98280126,12.384866221,13.968637314));
#1872=CARTESIAN_POINT('',(-100.983015465,12.380929703,13.968594058));
#1873=B_SPLINE_CURVE_WITH_KNOTS('',3,(#1869,#1870,#1871,#1872),.UNSPECIFIED.,.F.,.F.,(4,4),(0.,0.000011658),.UNSPECIFIED.);
#1874=EDGE_CURVE('',#1866,#1868,#1873,.T.);
#1875=ORIENTED_EDGE('',*,*,#1874,.F.);
#1876=CARTESIAN_POINT('',(-100.987567302,12.388293535,14.095450987));
#1877=CARTESIAN_POINT('',(-100.987902489,12.389012992,14.052856467));
#1878=CARTESIAN_POINT('',(-100.988237666,12.389732634,14.010261951));
#1879=CARTESIAN_POINT('',(-100.988572834,12.390452459,13.967667437));
#1880=B_SPLINE_CURVE_WITH_KNOTS('',3,(#1876,#1877,#1878,#1879),.UNSPECIFIED.,.F.,.F.,(4,4),(0.01030593,0.010433735),.UNSPECIFIED.);
#1881=EDGE_CURVE('',#553,#1866,#1880,.T.);
#1882=ORIENTED_EDGE('',*,*,#1881,.F.);
#1883=ORIENTED_EDGE('',*,*,#559,.F.);
#1884=CARTESIAN_POINT('',(-100.983015465,12.380929701,13.968594058));
#1885=CARTESIAN_POINT('',(-100.982677973,12.380207632,14.011272844));
#1886=CARTESIAN_POINT('',(-100.98234047,12.379485748,14.053951632));
#1887=CARTESIAN_POINT('',(-100.982002957,12.378764049,14.096630423));
#1888=B_SPLINE_CURVE_WITH_KNOTS('',3,(#1884,#1885,#1886,#1887),.UNSPECIFIED.,.F.,.F.,(4,4),(0.010307061,0.01043512),.UNSPECIFIED.);
#1889=EDGE_CURVE('',#1868,#544,#1888,.T.);
#1890=ORIENTED_EDGE('',*,*,#1889,.F.);
#1891=EDGE_LOOP('',(#1875,#1882,#1883,#1890));
#1892=FACE_BOUND('',#1891,.T.);
#1893=ADVANCED_FACE('',(#1892),#1864,.T.);
#1894=CARTESIAN_POINT('',(-100.284574034,22.6546258,1.897697037));
#1895=DIRECTION('',(-0.998510419,0.054383268,-0.004404967));
#1896=DIRECTION('',(-0.004370829,0.000746667,0.999990169));
#1897=AXIS2_PLACEMENT_3D('',#1894,#1895,#1896);
#1898=PLANE('',#1897);
#1899=ORIENTED_EDGE('',*,*,#1264,.F.);
#1900=CARTESIAN_POINT('',(-100.962003287,10.450061061,4.779910934));
#1901=VERTEX_POINT('',#1900);
#1902=CARTESIAN_POINT('',(-100.962003287,10.450061061,4.779910934));
#1903=DIRECTION('',(0.054333164,0.998464551,0.010791078));
#1904=VECTOR('',#1903,2.017745802);
#1905=LINE('',#1902,#1904);
#1906=EDGE_CURVE('',#1901,#1253,#1905,.T.);
#1907=ORIENTED_EDGE('',*,*,#1906,.F.);
#1908=CARTESIAN_POINT('',(-100.96192536,10.450229431,4.764325339));
#1909=DIRECTION('',(-0.00499956,-0.010802168,0.999929156));
#1910=VECTOR('',#1909,0.015586699);
#1911=LINE('',#1908,#1910);
#1912=EDGE_CURVE('',#693,#1901,#1911,.T.);
#1913=ORIENTED_EDGE('',*,*,#1912,.F.);
#1914=ORIENTED_EDGE('',*,*,#698,.F.);
#1915=CARTESIAN_POINT('',(-100.683189725,15.792040219,7.530450009));
#1916=VERTEX_POINT('',#1915);
#1917=CARTESIAN_POINT('',(-100.683189725,15.792040219,7.530450009));
#1918=DIRECTION('',(0.016657485,0.226968577,-0.973759618));
#1919=VECTOR('',#1918,2.774387535);
#1920=LINE('',#1917,#1919);
#1921=EDGE_CURVE('',#1916,#685,#1920,.T.);
#1922=ORIENTED_EDGE('',*,*,#1921,.F.);
#1923=CARTESIAN_POINT('',(-100.826840923,13.152147262,7.501213178));
#1924=VERTEX_POINT('',#1923);
#1925=CARTESIAN_POINT('',(-100.683189725,15.792040219,7.530450009));
#1926=DIRECTION('',(-0.054331832,-0.998461704,-0.01105797));
#1927=VECTOR('',#1926,2.643960152);
#1928=LINE('',#1925,#1927);
#1929=EDGE_CURVE('',#1916,#1924,#1928,.T.);
#1930=ORIENTED_EDGE('',*,*,#1929,.T.);
#1931=CARTESIAN_POINT('',(-100.813491156,13.18036143,4.82344034));
#1932=VERTEX_POINT('',#1931);
#1933=CARTESIAN_POINT('',(-100.826840923,13.152147262,7.501213178));
#1934=DIRECTION('',(0.00498506,0.010535715,-0.999932072));
#1935=VECTOR('',#1934,2.677954747);
#1936=LINE('',#1933,#1935);
#1937=EDGE_CURVE('',#1924,#1932,#1936,.T.);
#1938=ORIENTED_EDGE('',*,*,#1937,.T.);
#1939=CARTESIAN_POINT('',(-100.852442667,12.464561,4.815704203));
#1940=DIRECTION('',(0.054333164,0.998464551,0.010791078));
#1941=VECTOR('',#1940,0.716901195);
#1942=LINE('',#1939,#1941);
#1943=EDGE_CURVE('',#1244,#1932,#1942,.T.);
#1944=ORIENTED_EDGE('',*,*,#1943,.F.);
#1945=EDGE_LOOP('',(#1899,#1907,#1913,#1914,#1922,#1930,#1938,#1944));
#1946=FACE_BOUND('',#1945,.T.);
#1947=ADVANCED_FACE('',(#1946),#1898,.F.);
#1948=OVER_RIDING_STYLED_ITEM('',(#169),#1947,#26);
#1949=CARTESIAN_POINT('',(-102.338575588,-7.036159717,7.68635199));
#1950=DIRECTION('',(0.702518266,-0.046093063,0.710171469));
#1951=DIRECTION('',(-0.054331832,-0.998461704,-0.01105797));
#1952=AXIS2_PLACEMENT_3D('',#1949,#1950,#1951);
#1953=PLANE('',#1952);
#1954=CARTESIAN_POINT('',(-101.621130194,13.186850792,8.289195147));
#1955=VERTEX_POINT('',#1954);
#1956=CARTESIAN_POINT('',(-100.826840923,13.152147262,7.501213178));
#1957=DIRECTION('',(-0.709578582,0.03100241,0.703943952));
#1958=VECTOR('',#1957,1.119381688);
#1959=LINE('',#1956,#1958);
#1960=EDGE_CURVE('',#1924,#1955,#1959,.T.);
#1961=ORIENTED_EDGE('',*,*,#1960,.F.);
#1962=ORIENTED_EDGE('',*,*,#1929,.F.);
#1963=CARTESIAN_POINT('',(-100.353602541,15.849843691,7.208166324));
#1964=VERTEX_POINT('',#1963);
#1965=CARTESIAN_POINT('',(-100.683189725,15.792040219,7.530450009));
#1966=DIRECTION('',(0.709428529,0.124420592,-0.693707921));
#1967=VECTOR('',#1966,0.464581237);
#1968=LINE('',#1965,#1967);
#1969=EDGE_CURVE('',#1916,#1964,#1968,.T.);
#1970=ORIENTED_EDGE('',*,*,#1969,.T.);
#1971=CARTESIAN_POINT('',(-101.389010712,17.452534575,8.336437621));
#1972=VERTEX_POINT('',#1971);
#1973=CARTESIAN_POINT('',(-101.389010712,17.452534575,8.336437621));
#1974=DIRECTION('',(0.467097953,-0.723013062,-0.508990781));
#1975=VECTOR('',#1974,2.216683168);
#1976=LINE('',#1973,#1975);
#1977=EDGE_CURVE('',#1972,#1964,#1976,.T.);
#1978=ORIENTED_EDGE('',*,*,#1977,.F.);
#1979=CARTESIAN_POINT('',(-101.621130194,13.186850792,8.289195147));
#1980=DIRECTION('',(0.054331832,0.998461704,0.01105797));
#1981=VECTOR('',#1980,4.272255779);
#1982=LINE('',#1979,#1981);
#1983=EDGE_CURVE('',#1955,#1972,#1982,.T.);
#1984=ORIENTED_EDGE('',*,*,#1983,.F.);
#1985=EDGE_LOOP('',(#1961,#1962,#1970,#1978,#1984));
#1986=FACE_BOUND('',#1985,.T.);
#1987=ADVANCED_FACE('',(#1986),#1953,.T.);
#1988=COLOUR_RGB('',0.988235295,0.517647088,0.631372571);
#1989=FILL_AREA_STYLE_COLOUR('',#1988);
#1990=FILL_AREA_STYLE('',(#1989));
#1991=SURFACE_STYLE_FILL_AREA(#1990);
#1992=SURFACE_SIDE_STYLE('',(#1991));
#1993=SURFACE_STYLE_USAGE(.BOTH.,#1992);
#1994=PRESENTATION_STYLE_ASSIGNMENT((#1993));
#1995=OVER_RIDING_STYLED_ITEM('',(#1994),#1987,#26);
#1996=CARTESIAN_POINT('',(-99.082911434,-7.215692394,7.900704721));
#1997=DIRECTION('',(-0.709588711,0.030816491,0.703941905));
#1998=DIRECTION('',(0.054331832,0.998461704,0.01105797));
#1999=AXIS2_PLACEMENT_3D('',#1996,#1997,#1998);
#2000=PLANE('',#1999);
#2001=ORIENTED_EDGE('',*,*,#1203,.F.);
#2002=CARTESIAN_POINT('',(-97.605074349,12.965971502,8.506903106));
#2003=VERTEX_POINT('',#2002);
#2004=CARTESIAN_POINT('',(-97.605074349,12.965971502,8.506903106));
#2005=DIRECTION('',(-0.702528641,0.045902161,-0.710173571));
#2006=VECTOR('',#2005,0.652691205);
#2007=LINE('',#2004,#2006);
#2008=EDGE_CURVE('',#2003,#1190,#2007,.T.);
#2009=ORIENTED_EDGE('',*,*,#2008,.F.);
#2010=CARTESIAN_POINT('',(-97.357987255,17.50671665,8.557191887));
#2011=VERTEX_POINT('',#2010);
#2012=CARTESIAN_POINT('',(-97.357987255,17.50671665,8.557191887));
#2013=DIRECTION('',(-0.054331832,-0.998461704,-0.01105797));
#2014=VECTOR('',#2013,4.547740921);
#2015=LINE('',#2012,#2014);
#2016=EDGE_CURVE('',#2011,#2003,#2015,.T.);
#2017=ORIENTED_EDGE('',*,*,#2016,.F.);
#2018=CARTESIAN_POINT('',(-97.361468576,17.505529643,8.553734603));
#2019=VERTEX_POINT('',#2018);
#2020=CARTESIAN_POINT('',(-97.357987255,17.50671665,8.557191887));
#2021=DIRECTION('',(-0.689656006,-0.235148098,-0.684894127));
#2022=VECTOR('',#2021,0.00504791);
#2023=LINE('',#2020,#2022);
#2024=EDGE_CURVE('',#2011,#2019,#2023,.T.);
#2025=ORIENTED_EDGE('',*,*,#2024,.T.);
#2026=CARTESIAN_POINT('',(-98.765038459,15.763323507,7.215174337));
#2027=VERTEX_POINT('',#2026);
#2028=CARTESIAN_POINT('',(-97.361468576,17.505529643,8.553734603));
#2029=DIRECTION('',(-0.538361894,-0.668251298,-0.513426406));
#2030=VECTOR('',#2029,2.607112238);
#2031=LINE('',#2028,#2030);
#2032=EDGE_CURVE('',#2019,#2027,#2031,.T.);
#2033=ORIENTED_EDGE('',*,*,#2032,.T.);
#2034=CARTESIAN_POINT('',(-98.765038459,15.763323507,7.215174337));
#2035=DIRECTION('',(0.685589615,-0.200399413,0.699862097));
#2036=VECTOR('',#2035,1.223296132);
#2037=LINE('',#2034,#2036);
#2038=EDGE_CURVE('',#2027,#1198,#2037,.T.);
#2039=ORIENTED_EDGE('',*,*,#2038,.T.);
#2040=EDGE_LOOP('',(#2001,#2009,#2017,#2025,#2033,#2039));
#2041=FACE_BOUND('',#2040,.T.);
#2042=ADVANCED_FACE('',(#2041),#2000,.T.);
#2043=OVER_RIDING_STYLED_ITEM('',(#1994),#2042,#26);
#2044=CARTESIAN_POINT('',(-97.898254893,12.349856582,0.555546625));
#2045=DIRECTION('',(0.054329702,0.998464739,0.010791109));
#2046=DIRECTION('',(-0.998522879,0.054332866,-0.));
#2047=AXIS2_PLACEMENT_3D('',#2044,#2045,#2046);
#2048=PLANE('',#2047);
#2049=CARTESIAN_POINT('',(-100.983459511,12.372769317,13.968504389));
#2050=VERTEX_POINT('',#2049);
#2051=CARTESIAN_POINT('',(-100.982523493,12.371487014,14.082439074));
#2052=VERTEX_POINT('',#2051);
#2053=CARTESIAN_POINT('',(-100.983459511,12.372769317,13.968504389));
#2054=DIRECTION('',(0.008214595,-0.011253635,0.999902933));
#2055=VECTOR('',#2054,0.113945745);
#2056=LINE('',#2053,#2055);
#2057=EDGE_CURVE('',#2050,#2052,#2056,.T.);
#2058=ORIENTED_EDGE('',*,*,#2057,.T.);
#2059=CARTESIAN_POINT('',(-97.887206785,12.203356084,14.055117565));
#2060=VERTEX_POINT('',#2059);
#2061=CARTESIAN_POINT('',(-97.887206785,12.203356084,14.055117565));
#2062=DIRECTION('',(-0.998489261,0.054235784,0.00881339));
#2063=VECTOR('',#2062,3.1);
#2064=LINE('',#2061,#2063);
#2065=EDGE_CURVE('',#2060,#2052,#2064,.T.);
#2066=ORIENTED_EDGE('',*,*,#2065,.F.);
#2067=CARTESIAN_POINT('',(-97.888014809,12.204463042,13.956762628));
#2068=VERTEX_POINT('',#2067);
#2069=CARTESIAN_POINT('',(-97.888014809,12.204463042,13.956762628));
#2070=DIRECTION('',(0.008214595,-0.011253635,0.999902933));
#2071=VECTOR('',#2070,0.098364484);
#2072=LINE('',#2069,#2071);
#2073=EDGE_CURVE('',#2068,#2060,#2072,.T.);
#2074=ORIENTED_EDGE('',*,*,#2073,.F.);
#2075=CARTESIAN_POINT('',(-97.972330373,12.20901532,13.96005704));
#2076=VERTEX_POINT('',#2075);
#2077=CARTESIAN_POINT('',(-97.983830806,12.224770409,12.560192933));
#2078=DIRECTION('',(0.054329702,0.998464739,0.010791109));
#2079=DIRECTION('',(-0.998489261,0.054235784,0.00881339));
#2080=AXIS2_PLACEMENT_3D('',#2077,#2078,#2079);
#2081=ELLIPSE('',#2080,1.400000736,1.4);
#2082=EDGE_CURVE('',#2076,#2068,#2081,.T.);
#2083=ORIENTED_EDGE('',*,*,#2082,.F.);
#2084=CARTESIAN_POINT('',(-100.775809925,12.361294284,13.984802583));
#2085=VERTEX_POINT('',#2084);
#2086=CARTESIAN_POINT('',(-100.775809925,12.361294284,13.984802583));
#2087=DIRECTION('',(0.998489261,-0.054235784,-0.00881339));
#2088=VECTOR('',#2087,2.807721287);
#2089=LINE('',#2086,#2088);
#2090=EDGE_CURVE('',#2085,#2076,#2089,.T.);
#2091=ORIENTED_EDGE('',*,*,#2090,.F.);
#2092=CARTESIAN_POINT('',(-100.785667439,12.374798647,12.784919063));
#2093=DIRECTION('',(0.054329702,0.998464739,0.010791109));
#2094=DIRECTION('',(0.998489261,-0.054235784,-0.00881339));
#2095=AXIS2_PLACEMENT_3D('',#2092,#2093,#2094);
#2096=ELLIPSE('',#2095,1.200000631,1.2);
#2097=EDGE_CURVE('',#2050,#2085,#2096,.T.);
#2098=ORIENTED_EDGE('',*,*,#2097,.F.);
#2099=EDGE_LOOP('',(#2058,#2066,#2074,#2083,#2091,#2098));
#2100=FACE_BOUND('',#2099,.T.);
#2101=ADVANCED_FACE('',(#2100),#2048,.T.);
#2102=CARTESIAN_POINT('',(-100.958372209,12.449404554,8.284727679));
#2103=CARTESIAN_POINT('',(-101.336509369,12.636368607,8.284813021));
#2104=CARTESIAN_POINT('',(-101.678301428,12.896559526,8.285851061));
#2105=CARTESIAN_POINT('',(-102.247586885,13.534914387,8.289739819));
#2106=CARTESIAN_POINT('',(-102.471431916,13.915880413,8.292638245));
#2107=CARTESIAN_POINT('',(-102.741760199,14.694443648,8.299494289));
#2108=CARTESIAN_POINT('',(-102.803480653,15.086419629,8.303316738));
#2109=CARTESIAN_POINT('',(-102.795420634,15.476989583,8.307472153));
#2110=CARTESIAN_POINT('',(-100.968103666,12.429034867,10.221637143));
#2111=CARTESIAN_POINT('',(-101.346260539,12.616021093,10.221722631));
#2112=CARTESIAN_POINT('',(-101.688065568,12.876242863,10.222760941));
#2113=CARTESIAN_POINT('',(-102.257355338,13.514668592,10.226650441));
#2114=CARTESIAN_POINT('',(-102.481191044,13.895674767,10.229549343));
#2115=CARTESIAN_POINT('',(-102.75147694,14.674309594,10.236406362));
#2116=CARTESIAN_POINT('',(-102.813166757,15.06631739,10.240229301));
#2117=CARTESIAN_POINT('',(-102.805067091,15.456911993,10.244385173));
#2118=CARTESIAN_POINT('',(-100.977835033,12.408665196,12.158544952));
#2119=CARTESIAN_POINT('',(-101.356011619,12.595673597,12.158630586));
#2120=CARTESIAN_POINT('',(-101.697829615,12.85592622,12.159669166));
#2121=CARTESIAN_POINT('',(-102.26712369,13.494422819,12.163559408));
#2122=CARTESIAN_POINT('',(-102.490950064,13.875469146,12.166458786));
#2123=CARTESIAN_POINT('',(-102.761193559,14.654175561,12.173316779));
#2124=CARTESIAN_POINT('',(-102.822852732,15.046215169,12.177140208));
#2125=CARTESIAN_POINT('',(-102.81471341,15.436834416,12.181296538));
#2126=CARTESIAN_POINT('',(-100.98756631,12.388295542,14.095451013));
#2127=CARTESIAN_POINT('',(-101.365762608,12.57532612,14.095536794));
#2128=CARTESIAN_POINT('',(-101.707593569,12.835609598,14.096575644));
#2129=CARTESIAN_POINT('',(-102.276891939,13.474177071,14.100466627));
#2130=CARTESIAN_POINT('',(-102.500708975,13.855263551,14.103366482));
#2131=CARTESIAN_POINT('',(-102.770910054,14.634041551,14.110225449));
#2132=CARTESIAN_POINT('',(-102.832538575,15.026112967,14.114049369));
#2133=CARTESIAN_POINT('',(-102.82435959,15.416756851,14.118206157));
#2134=B_SPLINE_SURFACE_WITH_KNOTS('',3,3,((#2102,#2103,#2104,#2105,#2106,#2107,#2108,#2109),(#2110,#2111,#2112,#2113,#2114,#2115,#2116,#2117),(#2118,#2119,#2120,#2121,#2122,#2123,#2124,#2125),(#2126,#2127,#2128,#2129,#2130,#2131,#2132,#2133)),.UNSPECIFIED.,.F.,.F.,.U.,(4,4),(4,2,2,4),(1.576341227,1.576649537),(0.256720201,0.5,0.75,0.975316756),.UNSPECIFIED.);
#2135=CARTESIAN_POINT('',(-101.964415862,13.181443577,10.51783538));
#2136=VERTEX_POINT('',#2135);
#2137=CARTESIAN_POINT('',(-101.947232229,13.125903519,12.802915255));
#2138=VERTEX_POINT('',#2137);
#2139=CARTESIAN_POINT('',(-101.964415862,13.181443576,10.51783538));
#2140=CARTESIAN_POINT('',(-101.958694904,13.162800878,11.27952557));
#2141=CARTESIAN_POINT('',(-101.952966918,13.144289563,12.041218919));
#2142=CARTESIAN_POINT('',(-101.947232229,13.125903519,12.802915255));
#2143=B_SPLINE_CURVE_WITH_KNOTS('',3,(#2139,#2140,#2141,#2142),.UNSPECIFIED.,.F.,.F.,(4,4),(0.001508999,0.003794819),.UNSPECIFIED.);
#2144=EDGE_CURVE('',#2136,#2138,#2143,.T.);
#2145=ORIENTED_EDGE('',*,*,#2144,.F.);
#2146=CARTESIAN_POINT('',(-101.953301225,13.204941112,8.287729749));
#2147=VERTEX_POINT('',#2146);
#2148=CARTESIAN_POINT('',(-101.964415862,13.181443577,10.51783538));
#2149=CARTESIAN_POINT('',(-101.960710995,13.189276089,9.774466836));
#2150=CARTESIAN_POINT('',(-101.957006116,13.197108601,9.031098292));
#2151=CARTESIAN_POINT('',(-101.953301225,13.204941112,8.287729749));
#2152=B_SPLINE_CURVE_WITH_KNOTS('',3,(#2148,#2149,#2150,#2151),.UNSPECIFIED.,.F.,.F.,(4,4),(0.003509834,0.005740091),.UNSPECIFIED.);
#2153=EDGE_CURVE('',#2136,#2147,#2152,.T.);
#2154=ORIENTED_EDGE('',*,*,#2153,.T.);
#2155=CARTESIAN_POINT('',(-102.79544955,15.476983986,8.308063807));
#2156=VERTEX_POINT('',#2155);
#2157=CARTESIAN_POINT('',(-102.79544955,15.476983986,8.308063807));
#2158=CARTESIAN_POINT('',(-102.799828504,15.268428574,8.305788902));
#2159=CARTESIAN_POINT('',(-102.784538916,15.062798159,8.303643937));
#2160=CARTESIAN_POINT('',(-102.750396273,14.859971466,8.301623524));
#2161=CARTESIAN_POINT('',(-102.733324952,14.75855812,8.300613318));
#2162=CARTESIAN_POINT('',(-102.711508049,14.65785051,8.299634463));
#2163=CARTESIAN_POINT('',(-102.684856582,14.55786187,8.298687547));
#2164=CARTESIAN_POINT('',(-102.658205114,14.45787323,8.297740632));
#2165=CARTESIAN_POINT('',(-102.626509348,14.358110506,8.296821378));
#2166=CARTESIAN_POINT('',(-102.590468383,14.260875784,8.295951159));
#2167=CARTESIAN_POINT('',(-102.518386453,14.066406339,8.294210722));
#2168=CARTESIAN_POINT('',(-102.429013207,13.881049115,8.292655179));
#2169=CARTESIAN_POINT('',(-102.322700304,13.704618794,8.29128077));
#2170=CARTESIAN_POINT('',(-102.216387401,13.528188472,8.28990636));
#2171=CARTESIAN_POINT('',(-102.091836679,13.359466751,8.288706414));
#2172=CARTESIAN_POINT('',(-101.953301225,13.204941112,8.287729749));
#2173=B_SPLINE_CURVE_WITH_KNOTS('',3,(#2157,#2158,#2159,#2160,#2161,#2162,#2163,#2164,#2165,#2166,#2167,#2168,#2169,#2170,#2171,#2172),.UNSPECIFIED.,.F.,.F.,(4,3,3,3,3,4),(0.,0.000616958,0.000925438,0.001233917,0.001850875,0.002467834),.UNSPECIFIED.);
#2174=EDGE_CURVE('',#2156,#2147,#2173,.T.);
#2175=ORIENTED_EDGE('',*,*,#2174,.F.);
#2176=CARTESIAN_POINT('',(-102.795449573,15.476983681,8.308067305));
#2177=CARTESIAN_POINT('',(-102.803895266,15.458759498,10.001023334));
#2178=CARTESIAN_POINT('',(-102.812340935,15.440533294,11.693992416));
#2179=CARTESIAN_POINT('',(-102.820786378,15.422308725,13.386948442));
#2180=B_SPLINE_CURVE_WITH_KNOTS('',3,(#2176,#2177,#2178,#2179),.UNSPECIFIED.,.F.,.F.,(4,4),(0.036917596,0.041996822),.UNSPECIFIED.);
#2181=EDGE_CURVE('',#2156,#562,#2180,.T.);
#2182=ORIENTED_EDGE('',*,*,#2181,.T.);
#2183=ORIENTED_EDGE('',*,*,#586,.F.);
#2184=ORIENTED_EDGE('',*,*,#1881,.T.);
#2185=CARTESIAN_POINT('',(-100.988572834,12.39045246,13.967667437));
#2186=CARTESIAN_POINT('',(-101.121511639,12.45656338,13.944858833));
#2187=CARTESIAN_POINT('',(-101.248157137,12.531493584,13.898505498));
#2188=CARTESIAN_POINT('',(-101.360745817,12.607833374,13.833968266));
#2189=CARTESIAN_POINT('',(-101.473334498,12.684173163,13.769431033));
#2190=CARTESIAN_POINT('',(-101.574858029,12.763845288,13.685230085));
#2191=CARTESIAN_POINT('',(-101.659863734,12.837575275,13.585865689));
#2192=CARTESIAN_POINT('',(-101.702366587,12.874440268,13.536183491));
#2193=CARTESIAN_POINT('',(-101.741064467,12.910012079,13.482521474));
#2194=CARTESIAN_POINT('',(-101.775830764,12.943415036,13.424160001));
#2195=CARTESIAN_POINT('',(-101.81059706,12.976817993,13.365798528));
#2196=CARTESIAN_POINT('',(-101.841240818,13.007897635,13.302776706));
#2197=CARTESIAN_POINT('',(-101.866363109,13.034312127,13.236742732));
#2198=CARTESIAN_POINT('',(-101.8914854,13.060726619,13.170708758));
#2199=CARTESIAN_POINT('',(-101.911598305,13.082988687,13.100385432));
#2200=CARTESIAN_POINT('',(-101.925415419,13.098862323,13.027278303));
#2201=CARTESIAN_POINT('',(-101.939232532,13.114735959,12.954171173));
#2202=CARTESIAN_POINT('',(-101.946656067,13.12405628,12.879442629));
#2203=CARTESIAN_POINT('',(-101.947232229,13.125903519,12.802915255));
#2204=B_SPLINE_CURVE_WITH_KNOTS('',3,(#2185,#2186,#2187,#2188,#2189,#2190,#2191,#2192,#2193,#2194,#2195,#2196,#2197,#2198,#2199,#2200,#2201,#2202,#2203),.UNSPECIFIED.,.F.,.F.,(4,3,3,3,3,3,4),(0.000229492,0.000680127,0.001130761,0.001356078,0.001581395,0.001806713,0.00203203),.UNSPECIFIED.);
#2205=EDGE_CURVE('',#1866,#2138,#2204,.T.);
#2206=ORIENTED_EDGE('',*,*,#2205,.T.);
#2207=EDGE_LOOP('',(#2145,#2154,#2175,#2182,#2183,#2184,#2206));
#2208=FACE_BOUND('',#2207,.T.);
#2209=ADVANCED_FACE('',(#2208),#2134,.F.);
#2210=CARTESIAN_POINT('',(-103.752558282,5.040553681,14.022688338));
#2211=DIRECTION('',(0.008214595,-0.011253635,0.999902933));
#2212=DIRECTION('',(-0.054329702,-0.998464739,-0.010791109));
#2213=AXIS2_PLACEMENT_3D('',#2210,#2211,#2212);
#2214=PLANE('',#2213);
#2215=CARTESIAN_POINT('',(-97.993656897,10.247028693,14.033974162));
#2216=VERTEX_POINT('',#2215);
#2217=CARTESIAN_POINT('',(-97.887206785,12.203356084,14.055117565));
#2218=DIRECTION('',(-0.054329702,-0.998464739,-0.010791109));
#2219=VECTOR('',#2218,1.959335482);
#2220=LINE('',#2217,#2219);
#2221=EDGE_CURVE('',#2060,#2216,#2220,.T.);
#2222=ORIENTED_EDGE('',*,*,#2221,.F.);
#2223=ORIENTED_EDGE('',*,*,#2065,.T.);
#2224=CARTESIAN_POINT('',(-101.092373716,10.352672799,14.060620333));
#2225=VERTEX_POINT('',#2224);
#2226=CARTESIAN_POINT('',(-101.092373716,10.352672799,14.060620333));
#2227=DIRECTION('',(0.054329702,0.998464739,0.010791109));
#2228=VECTOR('',#2227,2.021918387);
#2229=LINE('',#2226,#2228);
#2230=EDGE_CURVE('',#2225,#2052,#2229,.T.);
#2231=ORIENTED_EDGE('',*,*,#2230,.F.);
#2232=CARTESIAN_POINT('',(-101.092373716,10.352672799,14.060620333));
#2233=DIRECTION('',(0.999382439,-0.034071802,-0.008593788));
#2234=VECTOR('',#2233,3.100631649);
#2235=LINE('',#2232,#2234);
#2236=EDGE_CURVE('',#2225,#2216,#2235,.T.);
#2237=ORIENTED_EDGE('',*,*,#2236,.T.);
#2238=EDGE_LOOP('',(#2222,#2223,#2231,#2237));
#2239=FACE_BOUND('',#2238,.T.);
#2240=ADVANCED_FACE('',(#2239),#2214,.T.);
#2241=COLOUR_RGB('',0.270588249,0.596078455,1.);
#2242=FILL_AREA_STYLE_COLOUR('',#2241);
#2243=FILL_AREA_STYLE('',(#2242));
#2244=SURFACE_STYLE_FILL_AREA(#2243);
#2245=SURFACE_SIDE_STYLE('',(#2244));
#2246=SURFACE_STYLE_USAGE(.BOTH.,#2245);
#2247=PRESENTATION_STYLE_ASSIGNMENT((#2246));
#2248=OVER_RIDING_STYLED_ITEM('',(#2247),#2240,#26);
#2249=CARTESIAN_POINT('',(-100.097109061,-4.615375321,7.167604169));
#2250=DIRECTION('',(0.034165206,0.999356027,0.010966799));
#2251=DIRECTION('',(-0.999403694,0.034217614,-0.004627282));
#2252=AXIS2_PLACEMENT_3D('',#2249,#2250,#2251);
#2253=CYLINDRICAL_SURFACE('',#2252,6.9);
#2254=CARTESIAN_POINT('',(-93.203765738,10.185560585,4.713197086));
#2255=VERTEX_POINT('',#2254);
#2256=CARTESIAN_POINT('',(-92.783533708,22.477639713,4.848088719));
#2257=DIRECTION('',(-0.034165206,-0.999356027,-0.010966799));
#2258=VECTOR('',#2257,12.3);
#2259=LINE('',#2256,#2258);
#2260=EDGE_CURVE('',#776,#2255,#2259,.T.);
#2261=ORIENTED_EDGE('',*,*,#2260,.F.);
#2262=ORIENTED_EDGE('',*,*,#807,.F.);
#2263=CARTESIAN_POINT('',(-97.526222015,22.537498541,14.168459893));
#2264=DIRECTION('',(-0.034165206,-0.999356027,-0.010966799));
#2265=VECTOR('',#2264,1.312356551);
#2266=LINE('',#2263,#2265);
#2267=EDGE_CURVE('',#795,#268,#2266,.T.);
#2268=ORIENTED_EDGE('',*,*,#2267,.T.);
#2269=ORIENTED_EDGE('',*,*,#274,.F.);
#2270=CARTESIAN_POINT('',(-96.386283801,21.167152897,13.745933193));
#2271=CARTESIAN_POINT('',(-96.345512421,21.165174757,13.727588304));
#2272=CARTESIAN_POINT('',(-96.305926225,21.158350234,13.709170993));
#2273=CARTESIAN_POINT('',(-96.267458105,21.146899319,13.690712707));
#2274=CARTESIAN_POINT('',(-96.228989986,21.135448403,13.672254421));
#2275=CARTESIAN_POINT('',(-96.191276604,21.119073234,13.653559421));
#2276=CARTESIAN_POINT('',(-96.156428038,21.098548726,13.635767995));
#2277=CARTESIAN_POINT('',(-96.086730905,21.05749971,13.600185144));
#2278=CARTESIAN_POINT('',(-96.025707557,20.998641026,13.566790058));
#2279=CARTESIAN_POINT('',(-95.981706788,20.924846602,13.541263751));
#2280=B_SPLINE_CURVE_WITH_KNOTS('',3,(#2270,#2271,#2272,#2273,#2274,#2275,#2276,#2277,#2278,#2279),.UNSPECIFIED.,.F.,.F.,(4,3,3,4),(0.,0.000132359,0.000264719,0.000529437),.UNSPECIFIED.);
#2281=EDGE_CURVE('',#259,#987,#2280,.T.);
#2282=ORIENTED_EDGE('',*,*,#2281,.T.);
#2283=ORIENTED_EDGE('',*,*,#1016,.T.);
#2284=CARTESIAN_POINT('',(-95.651358996,15.348266825,13.173290881));
#2285=CARTESIAN_POINT('',(-95.669515312,15.30729967,13.183723168));
#2286=CARTESIAN_POINT('',(-95.684649719,15.263686322,13.192003362));
#2287=CARTESIAN_POINT('',(-95.695837391,15.219336236,13.197703134));
#2288=CARTESIAN_POINT('',(-95.707025063,15.17498615,13.203402907));
#2289=CARTESIAN_POINT('',(-95.71446078,15.129623647,13.206640598));
#2290=CARTESIAN_POINT('',(-95.717922884,15.083194002,13.207322427));
#2291=B_SPLINE_CURVE_WITH_KNOTS('',3,(#2284,#2285,#2286,#2287,#2288,#2289,#2290),.UNSPECIFIED.,.F.,.F.,(4,3,4),(0.000168648,0.000306378,0.000444107),.UNSPECIFIED.);
#2292=EDGE_CURVE('',#989,#1591,#2291,.T.);
#2293=ORIENTED_EDGE('',*,*,#2292,.T.);
#2294=ORIENTED_EDGE('',*,*,#1615,.T.);
#2295=ORIENTED_EDGE('',*,*,#1842,.T.);
#2296=CARTESIAN_POINT('',(-97.993566823,10.246905294,14.044938317));
#2297=VERTEX_POINT('',#2296);
#2298=CARTESIAN_POINT('',(-102.185359232,-65.698145128,6.497290018));
#2299=DIRECTION('',(-0.998489261,0.054235784,0.00881339));
#2300=DIRECTION('',(0.054329702,0.998464739,0.010791109));
#2301=AXIS2_PLACEMENT_3D('',#2298,#2299,#2300);
#2302=ELLIPSE('',#2301,341.856270577,6.9);
#2303=EDGE_CURVE('',#2297,#1829,#2302,.T.);
#2304=ORIENTED_EDGE('',*,*,#2303,.F.);
#2305=CARTESIAN_POINT('',(-99.584630976,10.374965079,7.332106161));
#2306=DIRECTION('',(0.034165206,0.999356027,0.010966799));
#2307=DIRECTION('',(-0.000382736,-0.010960122,0.999939863));
#2308=AXIS2_PLACEMENT_3D('',#2305,#2306,#2307);
#2309=CIRCLE('',#2308,6.9);
#2310=EDGE_CURVE('',#2297,#2255,#2309,.T.);
#2311=ORIENTED_EDGE('',*,*,#2310,.T.);
#2312=EDGE_LOOP('',(#2261,#2262,#2268,#2269,#2282,#2283,#2293,#2294,#2295,#2304,#2311));
#2313=FACE_BOUND('',#2312,.T.);
#2314=ADVANCED_FACE('',(#2313),#2253,.T.);
#2315=OVER_RIDING_STYLED_ITEM('',(#651),#2314,#26);
#2316=CARTESIAN_POINT('',(-100.596209104,-245.69573883,1.894054542));
#2317=DIRECTION('',(-0.008214595,0.011253635,-0.999902933));
#2318=DIRECTION('',(0.054329702,0.998464739,0.010791109));
#2319=AXIS2_PLACEMENT_3D('',#2316,#2317,#2318);
#2320=PLANE('',#2319);
#2321=CARTESIAN_POINT('',(-99.138433137,21.108531316,4.88488777));
#2322=DIRECTION('',(0.008214595,-0.011253635,0.999902933));
#2323=DIRECTION('',(-0.072717632,-0.997295952,-0.010626891));
#2324=AXIS2_PLACEMENT_3D('',#2321,#2322,#2323);
#2325=ELLIPSE('',#2324,2.130898284,1.731230517);
#2326=EDGE_CURVE('',#1213,#386,#2325,.T.);
#2327=ORIENTED_EDGE('',*,*,#2326,.T.);
#2328=ORIENTED_EDGE('',*,*,#391,.T.);
#2329=ORIENTED_EDGE('',*,*,#1167,.F.);
#2330=ORIENTED_EDGE('',*,*,#1045,.F.);
#2331=ORIENTED_EDGE('',*,*,#357,.T.);
#2332=ORIENTED_EDGE('',*,*,#478,.T.);
#2333=ORIENTED_EDGE('',*,*,#781,.F.);
#2334=ORIENTED_EDGE('',*,*,#2260,.T.);
#2335=CARTESIAN_POINT('',(-93.203765738,10.185560585,4.713197086));
#2336=DIRECTION('',(-0.999382439,0.034071802,0.008593788));
#2337=VECTOR('',#2336,7.763031696);
#2338=LINE('',#2335,#2337);
#2339=EDGE_CURVE('',#2255,#1901,#2338,.T.);
#2340=ORIENTED_EDGE('',*,*,#2339,.T.);
#2341=ORIENTED_EDGE('',*,*,#1906,.T.);
#2342=ORIENTED_EDGE('',*,*,#1258,.T.);
#2343=ORIENTED_EDGE('',*,*,#1226,.F.);
#2344=EDGE_LOOP('',(#2327,#2328,#2329,#2330,#2331,#2332,#2333,#2334,#2340,#2341,#2342,#2343));
#2345=FACE_BOUND('',#2344,.T.);
#2346=ADVANCED_FACE('',(#2345),#2320,.T.);
#2347=OVER_RIDING_STYLED_ITEM('',(#169),#2346,#26);
#2348=CARTESIAN_POINT('',(-101.203865948,-35.941966688,6.583677788));
#2349=DIRECTION('',(0.034165206,0.999356027,0.010966799));
#2350=DIRECTION('',(-0.000382736,-0.010960122,0.999939863));
#2351=AXIS2_PLACEMENT_3D('',#2348,#2349,#2350);
#2352=CYLINDRICAL_SURFACE('',#2351,7.2);
#2353=CARTESIAN_POINT('',(-101.035795618,-31.024099431,13.838078798));
#2354=VERTEX_POINT('',#2353);
#2355=CARTESIAN_POINT('',(-101.206621646,-36.020879565,13.783244801));
#2356=VERTEX_POINT('',#2355);
#2357=CARTESIAN_POINT('',(-101.035795618,-31.024099431,13.838078798));
#2358=DIRECTION('',(-0.034165206,-0.999356027,-0.010966799));
#2359=VECTOR('',#2358,5.);
#2360=LINE('',#2357,#2359);
#2361=EDGE_CURVE('',#2354,#2356,#2360,.T.);
#2362=ORIENTED_EDGE('',*,*,#2361,.T.);
#2363=CARTESIAN_POINT('',(-98.511115618,-35.960746564,-0.093802498));
#2364=VERTEX_POINT('',#2363);
#2365=CARTESIAN_POINT('',(-101.203865948,-35.941966688,6.583677788));
#2366=DIRECTION('',(-0.034165206,-0.999356027,-0.010966799));
#2367=DIRECTION('',(0.000382736,0.010960122,-0.999939863));
#2368=AXIS2_PLACEMENT_3D('',#2365,#2366,#2367);
#2369=CIRCLE('',#2368,7.2);
#2370=EDGE_CURVE('',#2364,#2356,#2369,.T.);
#2371=ORIENTED_EDGE('',*,*,#2370,.F.);
#2372=CARTESIAN_POINT('',(-98.340289589,-30.96396643,-0.038968501));
#2373=VERTEX_POINT('',#2372);
#2374=CARTESIAN_POINT('',(-98.340289589,-30.96396643,-0.038968501));
#2375=DIRECTION('',(-0.034165206,-0.999356027,-0.010966799));
#2376=VECTOR('',#2375,5.);
#2377=LINE('',#2374,#2376);
#2378=EDGE_CURVE('',#2373,#2364,#2377,.T.);
#2379=ORIENTED_EDGE('',*,*,#2378,.F.);
#2380=CARTESIAN_POINT('',(-101.033039919,-30.945186555,6.638511786));
#2381=DIRECTION('',(-0.034165206,-0.999356027,-0.010966799));
#2382=DIRECTION('',(0.000382736,0.010960122,-0.999939863));
#2383=AXIS2_PLACEMENT_3D('',#2380,#2381,#2382);
#2384=CIRCLE('',#2383,7.2);
#2385=EDGE_CURVE('',#2373,#2354,#2384,.T.);
#2386=ORIENTED_EDGE('',*,*,#2385,.T.);
#2387=EDGE_LOOP('',(#2362,#2371,#2379,#2386));
#2388=FACE_BOUND('',#2387,.T.);
#2389=ADVANCED_FACE('',(#2388),#2352,.T.);
#2390=COLOUR_RGB('',1.,0.392156869,0.43921569);
#2391=FILL_AREA_STYLE_COLOUR('',#2390);
#2392=FILL_AREA_STYLE('',(#2391));
#2393=SURFACE_STYLE_FILL_AREA(#2392);
#2394=SURFACE_SIDE_STYLE('',(#2393));
#2395=SURFACE_STYLE_USAGE(.BOTH.,#2394);
#2396=PRESENTATION_STYLE_ASSIGNMENT((#2395));
#2397=OVER_RIDING_STYLED_ITEM('',(#2396),#2389,#26);
#2398=CARTESIAN_POINT('',(-169.912935309,-33.564534338,3.990226418));
#2399=DIRECTION('',(-0.034165206,-0.999356027,-0.010966799));
#2400=DIRECTION('',(0.999416126,-0.034167348,0.000008035));
#2401=AXIS2_PLACEMENT_3D('',#2398,#2399,#2400);
#2402=PLANE('',#2401);
#2403=CARTESIAN_POINT('',(-101.212554513,-35.970366246,9.198671884));
#2404=VERTEX_POINT('',#2403);
#2405=CARTESIAN_POINT('',(-101.210640833,-35.915565637,4.19897257));
#2406=VERTEX_POINT('',#2405);
#2407=CARTESIAN_POINT('',(-101.211597673,-35.942965942,6.698822227));
#2408=DIRECTION('',(-0.034165206,-0.999356027,-0.010966799));
#2409=DIRECTION('',(0.000382736,0.010960122,-0.999939863));
#2410=AXIS2_PLACEMENT_3D('',#2407,#2408,#2409);
#2411=CIRCLE('',#2410,2.5);
#2412=EDGE_CURVE('',#2404,#2406,#2411,.T.);
#2413=ORIENTED_EDGE('',*,*,#2412,.F.);
#2414=CARTESIAN_POINT('',(-101.211597673,-35.942965942,6.698822227));
#2415=DIRECTION('',(-0.034165206,-0.999356027,-0.010966799));
#2416=DIRECTION('',(0.000382736,0.010960122,-0.999939863));
#2417=AXIS2_PLACEMENT_3D('',#2414,#2415,#2416);
#2418=CIRCLE('',#2417,2.5);
#2419=EDGE_CURVE('',#2406,#2404,#2418,.T.);
#2420=ORIENTED_EDGE('',*,*,#2419,.F.);
#2421=EDGE_LOOP('',(#2413,#2420));
#2422=FACE_BOUND('',#2421,.T.);
#2423=ORIENTED_EDGE('',*,*,#2370,.T.);
#2424=CARTESIAN_POINT('',(-103.891504531,-35.776805542,-0.093845753));
#2425=VERTEX_POINT('',#2424);
#2426=CARTESIAN_POINT('',(-101.203865948,-35.941966688,6.583677788));
#2427=DIRECTION('',(-0.034165206,-0.999356027,-0.010966799));
#2428=DIRECTION('',(0.000382736,0.010960122,-0.999939863));
#2429=AXIS2_PLACEMENT_3D('',#2426,#2427,#2428);
#2430=CIRCLE('',#2429,7.2);
#2431=EDGE_CURVE('',#2356,#2425,#2430,.T.);
#2432=ORIENTED_EDGE('',*,*,#2431,.T.);
#2433=CARTESIAN_POINT('',(-103.891504531,-35.776805542,-0.093845753));
#2434=DIRECTION('',(0.999416126,-0.034167348,0.000008035));
#2435=VECTOR('',#2434,5.38353222);
#2436=LINE('',#2433,#2435);
#2437=EDGE_CURVE('',#2425,#2364,#2436,.T.);
#2438=ORIENTED_EDGE('',*,*,#2437,.T.);
#2439=EDGE_LOOP('',(#2423,#2432,#2438));
#2440=FACE_BOUND('',#2439,.T.);
#2441=ADVANCED_FACE('',(#2422,#2440),#2402,.T.);
#2442=OVER_RIDING_STYLED_ITEM('',(#2396),#2441,#26);
#2443=CARTESIAN_POINT('',(-169.742109281,-28.567754205,4.045060415));
#2444=DIRECTION('',(-0.034165206,-0.999356027,-0.010966799));
#2445=DIRECTION('',(0.999416126,-0.034167348,0.000008035));
#2446=AXIS2_PLACEMENT_3D('',#2443,#2444,#2445);
#2447=PLANE('',#2446);
#2448=CARTESIAN_POINT('',(-101.040006173,-30.924265565,4.753776498));
#2449=VERTEX_POINT('',#2448);
#2450=CARTESIAN_POINT('',(-101.041537117,-30.968106052,8.75353595));
#2451=VERTEX_POINT('',#2450);
#2452=CARTESIAN_POINT('',(-101.040771645,-30.946185808,6.753656224));
#2453=DIRECTION('',(-0.034165206,-0.999356027,-0.010966799));
#2454=DIRECTION('',(0.000382736,0.010960122,-0.999939863));
#2455=AXIS2_PLACEMENT_3D('',#2452,#2453,#2454);
#2456=CIRCLE('',#2455,2.);
#2457=EDGE_CURVE('',#2449,#2451,#2456,.T.);
#2458=ORIENTED_EDGE('',*,*,#2457,.T.);
#2459=CARTESIAN_POINT('',(-101.040771645,-30.946185808,6.753656224));
#2460=DIRECTION('',(-0.034165206,-0.999356027,-0.010966799));
#2461=DIRECTION('',(0.000382736,0.010960122,-0.999939863));
#2462=AXIS2_PLACEMENT_3D('',#2459,#2460,#2461);
#2463=CIRCLE('',#2462,2.);
#2464=EDGE_CURVE('',#2451,#2449,#2463,.T.);
#2465=ORIENTED_EDGE('',*,*,#2464,.T.);
#2466=EDGE_LOOP('',(#2458,#2465));
#2467=FACE_BOUND('',#2466,.T.);
#2468=CARTESIAN_POINT('',(-103.720678503,-30.780025409,-0.039011755));
#2469=VERTEX_POINT('',#2468);
#2470=CARTESIAN_POINT('',(-103.720678503,-30.780025409,-0.039011755));
#2471=DIRECTION('',(0.999416126,-0.034167348,0.000008035));
#2472=VECTOR('',#2471,5.38353222);
#2473=LINE('',#2470,#2472);
#2474=EDGE_CURVE('',#2469,#2373,#2473,.T.);
#2475=ORIENTED_EDGE('',*,*,#2474,.F.);
#2476=CARTESIAN_POINT('',(-101.033039919,-30.945186555,6.638511786));
#2477=DIRECTION('',(-0.034165206,-0.999356027,-0.010966799));
#2478=DIRECTION('',(0.000382736,0.010960122,-0.999939863));
#2479=AXIS2_PLACEMENT_3D('',#2476,#2477,#2478);
#2480=CIRCLE('',#2479,7.2);
#2481=EDGE_CURVE('',#2354,#2469,#2480,.T.);
#2482=ORIENTED_EDGE('',*,*,#2481,.F.);
#2483=ORIENTED_EDGE('',*,*,#2385,.F.);
#2484=EDGE_LOOP('',(#2475,#2482,#2483));
#2485=FACE_BOUND('',#2484,.T.);
#2486=ADVANCED_FACE('',(#2467,#2485),#2447,.F.);
#2487=OVER_RIDING_STYLED_ITEM('',(#2396),#2486,#26);
#2488=CARTESIAN_POINT('',(-100.889770477,-26.947449245,6.583677788));
#2489=DIRECTION('',(0.034165206,0.999356027,0.010966799));
#2490=DIRECTION('',(-0.000382736,-0.010960122,0.999939863));
#2491=AXIS2_PLACEMENT_3D('',#2488,#2489,#2490);
#2492=CYLINDRICAL_SURFACE('',#2491,7.15);
#2493=CARTESIAN_POINT('',(-100.670433202,-20.529999942,13.804532004));
#2494=VERTEX_POINT('',#2493);
#2495=CARTESIAN_POINT('',(-100.84125923,-25.526780075,13.749698007));
#2496=VERTEX_POINT('',#2495);
#2497=CARTESIAN_POINT('',(-100.670433202,-20.529999942,13.804532004));
#2498=DIRECTION('',(-0.034165206,-0.999356027,-0.010966799));
#2499=VECTOR('',#2498,5.);
#2500=LINE('',#2497,#2499);
#2501=EDGE_CURVE('',#2494,#2496,#2500,.T.);
#2502=ORIENTED_EDGE('',*,*,#2501,.T.);
#2503=CARTESIAN_POINT('',(-98.038246752,-25.47195416,0.021343852));
#2504=VERTEX_POINT('',#2503);
#2505=CARTESIAN_POINT('',(-100.838522669,-25.448415205,6.600127987));
#2506=DIRECTION('',(-0.034165206,-0.999356027,-0.010966799));
#2507=DIRECTION('',(0.000382736,0.010960122,-0.999939863));
#2508=AXIS2_PLACEMENT_3D('',#2505,#2506,#2507);
#2509=CIRCLE('',#2508,7.15);
#2510=EDGE_CURVE('',#2504,#2496,#2509,.T.);
#2511=ORIENTED_EDGE('',*,*,#2510,.F.);
#2512=CARTESIAN_POINT('',(-97.867420723,-20.475174027,0.076177849));
#2513=VERTEX_POINT('',#2512);
#2514=CARTESIAN_POINT('',(-97.867420723,-20.475174027,0.076177849));
#2515=DIRECTION('',(-0.034165206,-0.999356027,-0.010966799));
#2516=VECTOR('',#2515,5.);
#2517=LINE('',#2514,#2516);
#2518=EDGE_CURVE('',#2513,#2504,#2517,.T.);
#2519=ORIENTED_EDGE('',*,*,#2518,.F.);
#2520=CARTESIAN_POINT('',(-100.66769664,-20.451635072,6.654961985));
#2521=DIRECTION('',(-0.034165206,-0.999356027,-0.010966799));
#2522=DIRECTION('',(0.000382736,0.010960122,-0.999939863));
#2523=AXIS2_PLACEMENT_3D('',#2520,#2521,#2522);
#2524=CIRCLE('',#2523,7.15);
#2525=EDGE_CURVE('',#2513,#2494,#2524,.T.);
#2526=ORIENTED_EDGE('',*,*,#2525,.T.);
#2527=EDGE_LOOP('',(#2502,#2511,#2519,#2526));
#2528=FACE_BOUND('',#2527,.T.);
#2529=ADVANCED_FACE('',(#2528),#2492,.T.);
#2530=COLOUR_RGB('',0.050980393,0.466666669,0.917647064);
#2531=FILL_AREA_STYLE_COLOUR('',#2530);
#2532=FILL_AREA_STYLE('',(#2531));
#2533=SURFACE_STYLE_FILL_AREA(#2532);
#2534=SURFACE_SIDE_STYLE('',(#2533));
#2535=SURFACE_STYLE_USAGE(.BOTH.,#2534);
#2536=PRESENTATION_STYLE_ASSIGNMENT((#2535));
#2537=OVER_RIDING_STYLED_ITEM('',(#2536),#2529,#26);
#2538=CARTESIAN_POINT('',(-169.54759203,-23.070982855,4.006676617));
#2539=DIRECTION('',(-0.034165206,-0.999356027,-0.010966799));
#2540=DIRECTION('',(0.999416126,-0.034167348,0.000008035));
#2541=AXIS2_PLACEMENT_3D('',#2538,#2539,#2540);
#2542=PLANE('',#2541);
#2543=CARTESIAN_POINT('',(-100.853647059,-25.472191205,8.813847385));
#2544=VERTEX_POINT('',#2543);
#2545=CARTESIAN_POINT('',(-100.852116116,-25.428350718,4.814087933));
#2546=VERTEX_POINT('',#2545);
#2547=CARTESIAN_POINT('',(-100.852881588,-25.450270962,6.813967659));
#2548=DIRECTION('',(-0.034165206,-0.999356027,-0.010966799));
#2549=DIRECTION('',(0.000382736,0.010960122,-0.999939863));
#2550=AXIS2_PLACEMENT_3D('',#2547,#2548,#2549);
#2551=CIRCLE('',#2550,2.);
#2552=EDGE_CURVE('',#2544,#2546,#2551,.T.);
#2553=ORIENTED_EDGE('',*,*,#2552,.F.);
#2554=CARTESIAN_POINT('',(-100.852881588,-25.450270962,6.813967659));
#2555=DIRECTION('',(-0.034165206,-0.999356027,-0.010966799));
#2556=DIRECTION('',(0.000382736,0.010960122,-0.999939863));
#2557=AXIS2_PLACEMENT_3D('',#2554,#2555,#2556);
#2558=CIRCLE('',#2557,2.);
#2559=EDGE_CURVE('',#2546,#2544,#2558,.T.);
#2560=ORIENTED_EDGE('',*,*,#2559,.F.);
#2561=EDGE_LOOP('',(#2553,#2560));
#2562=FACE_BOUND('',#2561,.T.);
#2563=ORIENTED_EDGE('',*,*,#2510,.T.);
#2564=CARTESIAN_POINT('',(-103.633762392,-25.280658535,0.021298868));
#2565=VERTEX_POINT('',#2564);
#2566=CARTESIAN_POINT('',(-100.838522669,-25.448415205,6.600127987));
#2567=DIRECTION('',(-0.034165206,-0.999356027,-0.010966799));
#2568=DIRECTION('',(0.000382736,0.010960122,-0.999939863));
#2569=AXIS2_PLACEMENT_3D('',#2566,#2567,#2568);
#2570=CIRCLE('',#2569,7.15);
#2571=EDGE_CURVE('',#2496,#2565,#2570,.T.);
#2572=ORIENTED_EDGE('',*,*,#2571,.T.);
#2573=CARTESIAN_POINT('',(-103.633762392,-25.280658535,0.021298868));
#2574=DIRECTION('',(0.999416126,-0.034167348,0.000008035));
#2575=VECTOR('',#2574,5.598784628);
#2576=LINE('',#2573,#2575);
#2577=EDGE_CURVE('',#2565,#2504,#2576,.T.);
#2578=ORIENTED_EDGE('',*,*,#2577,.T.);
#2579=EDGE_LOOP('',(#2563,#2572,#2578));
#2580=FACE_BOUND('',#2579,.T.);
#2581=ADVANCED_FACE('',(#2562,#2580),#2542,.T.);
#2582=OVER_RIDING_STYLED_ITEM('',(#2536),#2581,#26);
#2583=CARTESIAN_POINT('',(-169.376766002,-18.074202722,4.061510614));
#2584=DIRECTION('',(-0.034165206,-0.999356027,-0.010966799));
#2585=DIRECTION('',(0.999416126,-0.034167348,0.000008035));
#2586=AXIS2_PLACEMENT_3D('',#2583,#2584,#2585);
#2587=PLANE('',#2586);
#2588=CARTESIAN_POINT('',(-100.681290087,-20.431570585,4.868921931));
#2589=VERTEX_POINT('',#2588);
#2590=CARTESIAN_POINT('',(-100.682821031,-20.475411072,8.868681382));
#2591=VERTEX_POINT('',#2590);
#2592=CARTESIAN_POINT('',(-100.682055559,-20.453490828,6.868801656));
#2593=DIRECTION('',(-0.034165206,-0.999356027,-0.010966799));
#2594=DIRECTION('',(0.000382736,0.010960122,-0.999939863));
#2595=AXIS2_PLACEMENT_3D('',#2592,#2593,#2594);
#2596=CIRCLE('',#2595,2.);
#2597=EDGE_CURVE('',#2589,#2591,#2596,.T.);
#2598=ORIENTED_EDGE('',*,*,#2597,.T.);
#2599=CARTESIAN_POINT('',(-100.682055559,-20.453490828,6.868801656));
#2600=DIRECTION('',(-0.034165206,-0.999356027,-0.010966799));
#2601=DIRECTION('',(0.000382736,0.010960122,-0.999939863));
#2602=AXIS2_PLACEMENT_3D('',#2599,#2600,#2601);
#2603=CIRCLE('',#2602,2.);
#2604=EDGE_CURVE('',#2591,#2589,#2603,.T.);
#2605=ORIENTED_EDGE('',*,*,#2604,.T.);
#2606=EDGE_LOOP('',(#2598,#2605));
#2607=FACE_BOUND('',#2606,.T.);
#2608=CARTESIAN_POINT('',(-103.462936364,-20.283878401,0.076132865));
#2609=VERTEX_POINT('',#2608);
#2610=CARTESIAN_POINT('',(-103.462936364,-20.283878401,0.076132865));
#2611=DIRECTION('',(0.999416126,-0.034167348,0.000008035));
#2612=VECTOR('',#2611,5.598784628);
#2613=LINE('',#2610,#2612);
#2614=EDGE_CURVE('',#2609,#2513,#2613,.T.);
#2615=ORIENTED_EDGE('',*,*,#2614,.F.);
#2616=CARTESIAN_POINT('',(-100.66769664,-20.451635072,6.654961985));
#2617=DIRECTION('',(-0.034165206,-0.999356027,-0.010966799));
#2618=DIRECTION('',(0.000382736,0.010960122,-0.999939863));
#2619=AXIS2_PLACEMENT_3D('',#2616,#2617,#2618);
#2620=CIRCLE('',#2619,7.15);
#2621=EDGE_CURVE('',#2494,#2609,#2620,.T.);
#2622=ORIENTED_EDGE('',*,*,#2621,.F.);
#2623=ORIENTED_EDGE('',*,*,#2525,.F.);
#2624=EDGE_LOOP('',(#2615,#2622,#2623));
#2625=FACE_BOUND('',#2624,.T.);
#2626=ADVANCED_FACE('',(#2607,#2625),#2587,.F.);
#2627=OVER_RIDING_STYLED_ITEM('',(#2536),#2626,#26);
#2628=CARTESIAN_POINT('',(-100.994626948,-29.596421323,6.768468359));
#2629=DIRECTION('',(0.034165206,0.999356027,0.010966799));
#2630=DIRECTION('',(-0.000382736,-0.010960122,0.999939863));
#2631=AXIS2_PLACEMENT_3D('',#2628,#2629,#2630);
#2632=CYLINDRICAL_SURFACE('',#2631,2.);
#2633=CARTESIAN_POINT('',(-100.853647059,-25.472191205,8.813847385));
#2634=DIRECTION('',(-0.034165206,-0.999356027,-0.010966799));
#2635=VECTOR('',#2634,5.49945635);
#2636=LINE('',#2633,#2635);
#2637=EDGE_CURVE('',#2544,#2451,#2636,.T.);
#2638=ORIENTED_EDGE('',*,*,#2637,.T.);
#2639=ORIENTED_EDGE('',*,*,#2457,.F.);
#2640=ORIENTED_EDGE('',*,*,#2464,.F.);
#2641=ORIENTED_EDGE('',*,*,#2637,.F.);
#2642=ORIENTED_EDGE('',*,*,#2552,.T.);
#2643=ORIENTED_EDGE('',*,*,#2559,.T.);
#2644=EDGE_LOOP('',(#2638,#2639,#2640,#2641,#2642,#2643));
#2645=FACE_BOUND('',#2644,.T.);
#2646=ADVANCED_FACE('',(#2645),#2632,.T.);
#2647=COLOUR_RGB('',0.466666669,0.41568628,0.58431375);
#2648=FILL_AREA_STYLE_COLOUR('',#2647);
#2649=FILL_AREA_STYLE('',(#2648));
#2650=SURFACE_STYLE_FILL_AREA(#2649);
#2651=SURFACE_SIDE_STYLE('',(#2650));
#2652=SURFACE_STYLE_USAGE(.BOTH.,#2651);
#2653=PRESENTATION_STYLE_ASSIGNMENT((#2652));
#2654=OVER_RIDING_STYLED_ITEM('',(#2653),#2646,#26);
#2655=CARTESIAN_POINT('',(-169.921691991,-33.595514273,4.105041852));
#2656=DIRECTION('',(-0.034165206,-0.999356027,-0.010966799));
#2657=DIRECTION('',(0.999416126,-0.034167348,0.000008035));
#2658=AXIS2_PLACEMENT_3D('',#2655,#2656,#2657);
#2659=PLANE('',#2658);
#2660=CARTESIAN_POINT('',(-99.158449861,-36.058781479,8.120817593));
#2661=VERTEX_POINT('',#2660);
#2662=CARTESIAN_POINT('',(-103.2678842,-35.918290975,8.120784556));
#2663=VERTEX_POINT('',#2662);
#2664=CARTESIAN_POINT('',(-99.158449861,-36.058781479,8.120817593));
#2665=DIRECTION('',(-0.999416126,0.034167348,-0.000008035));
#2666=VECTOR('',#2665,4.111835134);
#2667=LINE('',#2664,#2666);
#2668=EDGE_CURVE('',#2661,#2663,#2667,.T.);
#2669=ORIENTED_EDGE('',*,*,#2668,.F.);
#2670=CARTESIAN_POINT('',(-101.213579469,-36.000346927,9.19834288));
#2671=VERTEX_POINT('',#2670);
#2672=CARTESIAN_POINT('',(-101.212622629,-35.972946623,6.698493223));
#2673=DIRECTION('',(-0.034165206,-0.999356027,-0.010966799));
#2674=DIRECTION('',(0.000382736,0.010960122,-0.999939863));
#2675=AXIS2_PLACEMENT_3D('',#2672,#2673,#2674);
#2676=CIRCLE('',#2675,2.5);
#2677=EDGE_CURVE('',#2661,#2671,#2676,.T.);
#2678=ORIENTED_EDGE('',*,*,#2677,.T.);
#2679=CARTESIAN_POINT('',(-101.212622629,-35.972946623,6.698493223));
#2680=DIRECTION('',(-0.034165206,-0.999356027,-0.010966799));
#2681=DIRECTION('',(0.000382736,0.010960122,-0.999939863));
#2682=AXIS2_PLACEMENT_3D('',#2679,#2680,#2681);
#2683=CIRCLE('',#2682,2.5);
#2684=EDGE_CURVE('',#2671,#2663,#2683,.T.);
#2685=ORIENTED_EDGE('',*,*,#2684,.T.);
#2686=EDGE_LOOP('',(#2669,#2678,#2685));
#2687=FACE_BOUND('',#2686,.T.);
#2688=ADVANCED_FACE('',(#2687),#2659,.T.);
#2689=CARTESIAN_POINT('',(-99.569916838,-36.214169027,8.118956932));
#2690=DIRECTION('',(-0.000382736,-0.010960122,0.999939863));
#2691=DIRECTION('',(-0.034897398,-0.999330726,-0.010966802));
#2692=AXIS2_PLACEMENT_3D('',#2689,#2690,#2691);
#2693=PLANE('',#2692);
#2694=CARTESIAN_POINT('',(-99.283814496,-39.725784247,8.080576395));
#2695=VERTEX_POINT('',#2694);
#2696=CARTESIAN_POINT('',(-103.393248835,-39.585293743,8.080543358));
#2697=VERTEX_POINT('',#2696);
#2698=CARTESIAN_POINT('',(-99.283814496,-39.725784247,8.080576395));
#2699=DIRECTION('',(-0.999416126,0.034167348,-0.000008035));
#2700=VECTOR('',#2699,4.111835134);
#2701=LINE('',#2698,#2700);
#2702=EDGE_CURVE('',#2695,#2697,#2701,.T.);
#2703=ORIENTED_EDGE('',*,*,#2702,.F.);
#2704=CARTESIAN_POINT('',(-99.158449861,-36.058781479,8.120817593));
#2705=DIRECTION('',(-0.034165206,-0.999356027,-0.010966799));
#2706=VECTOR('',#2705,3.669365742);
#2707=LINE('',#2704,#2706);
#2708=EDGE_CURVE('',#2661,#2695,#2707,.T.);
#2709=ORIENTED_EDGE('',*,*,#2708,.F.);
#2710=ORIENTED_EDGE('',*,*,#2668,.T.);
#2711=CARTESIAN_POINT('',(-103.2678842,-35.918290975,8.120784556));
#2712=DIRECTION('',(-0.034165206,-0.999356027,-0.010966799));
#2713=VECTOR('',#2712,3.669365742);
#2714=LINE('',#2711,#2713);
#2715=EDGE_CURVE('',#2663,#2697,#2714,.T.);
#2716=ORIENTED_EDGE('',*,*,#2715,.T.);
#2717=EDGE_LOOP('',(#2703,#2709,#2710,#2716));
#2718=FACE_BOUND('',#2717,.T.);
#2719=ADVANCED_FACE('',(#2718),#2693,.T.);
#2720=CARTESIAN_POINT('',(-133.077506158,-38.527850598,4.196691578));
#2721=DIRECTION('',(-0.034165206,-0.999356027,-0.010966799));
#2722=DIRECTION('',(0.000382736,0.010960122,-0.999939863));
#2723=AXIS2_PLACEMENT_3D('',#2720,#2721,#2722);
#2724=PLANE('',#2723);
#2725=CARTESIAN_POINT('',(-99.282725694,-39.694605038,5.235960691));
#2726=VERTEX_POINT('',#2725);
#2727=CARTESIAN_POINT('',(-103.392160033,-39.554114534,5.235927654));
#2728=VERTEX_POINT('',#2727);
#2729=CARTESIAN_POINT('',(-99.282725694,-39.694605038,5.235960691));
#2730=DIRECTION('',(-0.999416126,0.034167348,-0.000008035));
#2731=VECTOR('',#2730,4.111835134);
#2732=LINE('',#2729,#2731);
#2733=EDGE_CURVE('',#2726,#2728,#2732,.T.);
#2734=ORIENTED_EDGE('',*,*,#2733,.F.);
#2735=CARTESIAN_POINT('',(-101.337987264,-39.639949391,6.658252025));
#2736=DIRECTION('',(0.034165206,0.999356027,0.010966799));
#2737=DIRECTION('',(0.000382736,0.010960122,-0.999939863));
#2738=AXIS2_PLACEMENT_3D('',#2735,#2736,#2737);
#2739=CIRCLE('',#2738,2.5);
#2740=EDGE_CURVE('',#2695,#2726,#2739,.T.);
#2741=ORIENTED_EDGE('',*,*,#2740,.F.);
#2742=ORIENTED_EDGE('',*,*,#2702,.T.);
#2743=CARTESIAN_POINT('',(-101.337987264,-39.639949391,6.658252025));
#2744=DIRECTION('',(0.034165206,0.999356027,0.010966799));
#2745=DIRECTION('',(0.000382736,0.010960122,-0.999939863));
#2746=AXIS2_PLACEMENT_3D('',#2743,#2744,#2745);
#2747=CIRCLE('',#2746,2.5);
#2748=EDGE_CURVE('',#2728,#2697,#2747,.T.);
#2749=ORIENTED_EDGE('',*,*,#2748,.F.);
#2750=EDGE_LOOP('',(#2734,#2741,#2742,#2749));
#2751=FACE_BOUND('',#2750,.T.);
#2752=ADVANCED_FACE('',(#2751),#2724,.T.);
#2753=COLOUR_RGB('',0.886274517,0.874509811,0.203921571);
#2754=FILL_AREA_STYLE_COLOUR('',#2753);
#2755=FILL_AREA_STYLE('',(#2754));
#2756=SURFACE_STYLE_FILL_AREA(#2755);
#2757=SURFACE_SIDE_STYLE('',(#2756));
#2758=SURFACE_STYLE_USAGE(.BOTH.,#2757);
#2759=PRESENTATION_STYLE_ASSIGNMENT((#2758));
#2760=OVER_RIDING_STYLED_ITEM('',(#2759),#2752,#26);
#2761=CARTESIAN_POINT('',(-99.568828036,-36.182989818,5.274341228));
#2762=DIRECTION('',(-0.000382736,-0.010960122,0.999939863));
#2763=DIRECTION('',(-0.034897398,-0.999330726,-0.010966802));
#2764=AXIS2_PLACEMENT_3D('',#2761,#2762,#2763);
#2765=PLANE('',#2764);
#2766=ORIENTED_EDGE('',*,*,#2733,.T.);
#2767=CARTESIAN_POINT('',(-103.266795398,-35.887111766,5.276168853));
#2768=VERTEX_POINT('',#2767);
#2769=CARTESIAN_POINT('',(-103.266795398,-35.887111766,5.276168853));
#2770=DIRECTION('',(-0.034165206,-0.999356027,-0.010966799));
#2771=VECTOR('',#2770,3.669365742);
#2772=LINE('',#2769,#2771);
#2773=EDGE_CURVE('',#2768,#2728,#2772,.T.);
#2774=ORIENTED_EDGE('',*,*,#2773,.F.);
#2775=CARTESIAN_POINT('',(-99.157361059,-36.02760227,5.27620189));
#2776=VERTEX_POINT('',#2775);
#2777=CARTESIAN_POINT('',(-99.157361059,-36.02760227,5.27620189));
#2778=DIRECTION('',(-0.999416126,0.034167348,-0.000008035));
#2779=VECTOR('',#2778,4.111835134);
#2780=LINE('',#2777,#2779);
#2781=EDGE_CURVE('',#2776,#2768,#2780,.T.);
#2782=ORIENTED_EDGE('',*,*,#2781,.F.);
#2783=CARTESIAN_POINT('',(-99.157361059,-36.02760227,5.27620189));
#2784=DIRECTION('',(-0.034165206,-0.999356027,-0.010966799));
#2785=VECTOR('',#2784,3.669365742);
#2786=LINE('',#2783,#2785);
#2787=EDGE_CURVE('',#2776,#2726,#2786,.T.);
#2788=ORIENTED_EDGE('',*,*,#2787,.T.);
#2789=EDGE_LOOP('',(#2766,#2774,#2782,#2788));
#2790=FACE_BOUND('',#2789,.T.);
#2791=ADVANCED_FACE('',(#2790),#2765,.F.);
#2792=CARTESIAN_POINT('',(-169.921691991,-33.595514273,4.105041852));
#2793=DIRECTION('',(-0.034165206,-0.999356027,-0.010966799));
#2794=DIRECTION('',(0.999416126,-0.034167348,0.000008035));
#2795=AXIS2_PLACEMENT_3D('',#2792,#2793,#2794);
#2796=PLANE('',#2795);
#2797=CARTESIAN_POINT('',(-101.212622629,-35.972946623,6.698493223));
#2798=DIRECTION('',(-0.034165206,-0.999356027,-0.010966799));
#2799=DIRECTION('',(0.000382736,0.010960122,-0.999939863));
#2800=AXIS2_PLACEMENT_3D('',#2797,#2798,#2799);
#2801=CIRCLE('',#2800,2.5);
#2802=EDGE_CURVE('',#2768,#2776,#2801,.T.);
#2803=ORIENTED_EDGE('',*,*,#2802,.T.);
#2804=ORIENTED_EDGE('',*,*,#2781,.T.);
#2805=EDGE_LOOP('',(#2803,#2804));
#2806=FACE_BOUND('',#2805,.T.);
#2807=ADVANCED_FACE('',(#2806),#2796,.T.);
#2808=CARTESIAN_POINT('',(-100.994626948,-29.596421323,6.768468359));
#2809=DIRECTION('',(0.034165206,0.999356027,0.010966799));
#2810=DIRECTION('',(-0.000382736,-0.010960122,0.999939863));
#2811=AXIS2_PLACEMENT_3D('',#2808,#2809,#2810);
#2812=CYLINDRICAL_SURFACE('',#2811,2.5);
#2813=CARTESIAN_POINT('',(-101.212554513,-35.970366246,9.198671884));
#2814=DIRECTION('',(-0.034165206,-0.999356027,-0.010966799));
#2815=VECTOR('',#2814,0.03);
#2816=LINE('',#2813,#2815);
#2817=EDGE_CURVE('',#2404,#2671,#2816,.T.);
#2818=ORIENTED_EDGE('',*,*,#2817,.T.);
#2819=ORIENTED_EDGE('',*,*,#2677,.F.);
#2820=ORIENTED_EDGE('',*,*,#2708,.T.);
#2821=ORIENTED_EDGE('',*,*,#2740,.T.);
#2822=ORIENTED_EDGE('',*,*,#2787,.F.);
#2823=ORIENTED_EDGE('',*,*,#2802,.F.);
#2824=ORIENTED_EDGE('',*,*,#2773,.T.);
#2825=ORIENTED_EDGE('',*,*,#2748,.T.);
#2826=ORIENTED_EDGE('',*,*,#2715,.F.);
#2827=ORIENTED_EDGE('',*,*,#2684,.F.);
#2828=ORIENTED_EDGE('',*,*,#2817,.F.);
#2829=ORIENTED_EDGE('',*,*,#2412,.T.);
#2830=ORIENTED_EDGE('',*,*,#2419,.T.);
#2831=EDGE_LOOP('',(#2818,#2819,#2820,#2821,#2822,#2823,#2824,#2825,#2826,#2827,#2828,#2829,#2830));
#2832=FACE_BOUND('',#2831,.T.);
#2833=ADVANCED_FACE('',(#2832),#2812,.T.);
#2834=COLOUR_RGB('',0.039215688,0.733333349,0.509803951);
#2835=FILL_AREA_STYLE_COLOUR('',#2834);
#2836=FILL_AREA_STYLE('',(#2835));
#2837=SURFACE_STYLE_FILL_AREA(#2836);
#2838=SURFACE_SIDE_STYLE('',(#2837));
#2839=SURFACE_STYLE_USAGE(.BOTH.,#2838);
#2840=PRESENTATION_STYLE_ASSIGNMENT((#2839));
#2841=OVER_RIDING_STYLED_ITEM('',(#2840),#2833,#26);
#2842=CARTESIAN_POINT('',(-422.306947462,-261.058435691,4.542436984));
#2843=DIRECTION('',(0.461048714,-0.54069547,0.703620986));
#2844=DIRECTION('',(-0.753855779,-0.656950067,-0.010866202));
#2845=AXIS2_PLACEMENT_3D('',#2842,#2843,#2844);
#2846=PLANE('',#2845);
#2847=CARTESIAN_POINT('',(-101.467455563,17.456807027,8.336091559));
#2848=VERTEX_POINT('',#2847);
#2849=CARTESIAN_POINT('',(-102.964081034,16.152567901,8.314518952));
#2850=VERTEX_POINT('',#2849);
#2851=CARTESIAN_POINT('',(-101.467455563,17.456807027,8.336091559));
#2852=DIRECTION('',(-0.753855779,-0.656950067,-0.010866202));
#2853=VECTOR('',#2852,1.985294154);
#2854=LINE('',#2851,#2853);
#2855=EDGE_CURVE('',#2848,#2850,#2854,.T.);
#2856=ORIENTED_EDGE('',*,*,#2855,.F.);
#2857=CARTESIAN_POINT('',(-101.410838454,18.562125722,9.148372002));
#2858=DIRECTION('',(-0.041240375,-0.80512337,-0.59167186));
#2859=VECTOR('',#2858,1.372856305);
#2860=LINE('',#2857,#2859);
#2861=EDGE_CURVE('',#861,#2848,#2860,.T.);
#2862=ORIENTED_EDGE('',*,*,#2861,.F.);
#2863=ORIENTED_EDGE('',*,*,#866,.F.);
#2864=CARTESIAN_POINT('',(-103.146605762,17.049485666,9.123352366));
#2865=CARTESIAN_POINT('',(-103.108003363,16.740077708,8.860294453));
#2866=CARTESIAN_POINT('',(-103.046343945,16.441488879,8.590442322));
#2867=CARTESIAN_POINT('',(-102.964081034,16.152567901,8.314518952));
#2868=B_SPLINE_CURVE_WITH_KNOTS('',3,(#2864,#2865,#2866,#2867),.UNSPECIFIED.,.F.,.F.,(4,4),(0.,0.00122147),.UNSPECIFIED.);
#2869=EDGE_CURVE('',#849,#2850,#2868,.T.);
#2870=ORIENTED_EDGE('',*,*,#2869,.T.);
#2871=EDGE_LOOP('',(#2856,#2862,#2863,#2870));
#2872=FACE_BOUND('',#2871,.T.);
#2873=ADVANCED_FACE('',(#2872),#2846,.T.);
#2874=COLOUR_RGB('',0.905882359,0.988235295,0.517647088);
#2875=FILL_AREA_STYLE_COLOUR('',#2874);
#2876=FILL_AREA_STYLE('',(#2875));
#2877=SURFACE_STYLE_FILL_AREA(#2876);
#2878=SURFACE_SIDE_STYLE('',(#2877));
#2879=SURFACE_STYLE_USAGE(.BOTH.,#2878);
#2880=PRESENTATION_STYLE_ASSIGNMENT((#2879));
#2881=OVER_RIDING_STYLED_ITEM('',(#2880),#2873,#26);
#2882=CARTESIAN_POINT('',(-269.058984468,211.301948539,10.470124081));
#2883=DIRECTION('',(-0.531571073,-0.47787072,0.699336664));
#2884=DIRECTION('',(-0.665079909,0.746757142,0.004741825));
#2885=AXIS2_PLACEMENT_3D('',#2882,#2883,#2884);
#2886=PLANE('',#2885);
#2887=ORIENTED_EDGE('',*,*,#929,.F.);
#2888=CARTESIAN_POINT('',(-97.304108607,18.338455159,9.166489));
#2889=DIRECTION('',(-0.055386713,-0.804271821,-0.591674869));
#2890=VECTOR('',#2889,1.035626879);
#2891=LINE('',#2888,#2890);
#2892=EDGE_CURVE('',#916,#2019,#2891,.T.);
#2893=ORIENTED_EDGE('',*,*,#2892,.T.);
#2894=ORIENTED_EDGE('',*,*,#2024,.F.);
#2895=CARTESIAN_POINT('',(-95.579899424,15.510265142,8.544514641));
#2896=DIRECTION('',(-0.665079909,0.746757142,0.004741825));
#2897=VECTOR('',#2896,2.673495029);
#2898=LINE('',#2895,#2897);
#2899=EDGE_CURVE('',#1068,#2011,#2898,.T.);
#2900=ORIENTED_EDGE('',*,*,#2899,.F.);
#2901=ORIENTED_EDGE('',*,*,#1074,.T.);
#2902=EDGE_LOOP('',(#2887,#2893,#2894,#2900,#2901));
#2903=FACE_BOUND('',#2902,.T.);
#2904=ADVANCED_FACE('',(#2903),#2886,.T.);
#2905=OVER_RIDING_STYLED_ITEM('',(#2880),#2904,#26);
#2906=CARTESIAN_POINT('',(-99.310699005,18.260504466,8.77237582));
#2907=DIRECTION('',(0.035723591,0.590608854,-0.80616686));
#2908=DIRECTION('',(0.014074096,0.806304434,0.591333307));
#2909=AXIS2_PLACEMENT_3D('',#2906,#2907,#2908);
#2910=TOROIDAL_SURFACE('',#2909,1.931230517,0.2);
#2911=ORIENTED_EDGE('',*,*,#913,.T.);
#2912=CARTESIAN_POINT('',(-99.395180315,16.867403022,7.748027061));
#2913=VERTEX_POINT('',#2912);
#2914=CARTESIAN_POINT('',(-99.310699005,18.260504466,8.77237582));
#2915=DIRECTION('',(-0.035723591,-0.590608854,0.80616686));
#2916=DIRECTION('',(0.014074096,0.806304434,0.591333307));
#2917=AXIS2_PLACEMENT_3D('',#2914,#2915,#2916);
#2918=CIRCLE('',#2917,1.731230517);
#2919=EDGE_CURVE('',#2913,#892,#2918,.T.);
#2920=ORIENTED_EDGE('',*,*,#2919,.F.);
#2921=CARTESIAN_POINT('',(-99.310699005,18.260504466,8.77237582));
#2922=DIRECTION('',(-0.035723591,-0.590608854,0.80616686));
#2923=DIRECTION('',(0.014074096,0.806304434,0.591333307));
#2924=AXIS2_PLACEMENT_3D('',#2921,#2922,#2923);
#2925=CIRCLE('',#2924,1.731230517);
#2926=EDGE_CURVE('',#877,#2913,#2925,.T.);
#2927=ORIENTED_EDGE('',*,*,#2926,.F.);
#2928=ORIENTED_EDGE('',*,*,#889,.F.);
#2929=CARTESIAN_POINT('',(-99.317843724,18.142382695,8.933609192));
#2930=DIRECTION('',(0.035723591,0.590608854,-0.80616686));
#2931=DIRECTION('',(0.014074096,0.806304434,0.591333307));
#2932=AXIS2_PLACEMENT_3D('',#2929,#2930,#2931);
#2933=CIRCLE('',#2932,1.931230517);
#2934=EDGE_CURVE('',#901,#869,#2933,.T.);
#2935=ORIENTED_EDGE('',*,*,#2934,.F.);
#2936=EDGE_LOOP('',(#2911,#2920,#2927,#2928,#2935));
#2937=FACE_BOUND('',#2936,.T.);
#2938=ADVANCED_FACE('',(#2937),#2910,.T.);
#2939=OVER_RIDING_STYLED_ITEM('',(#169),#2938,#26);
#2940=CARTESIAN_POINT('',(396.071208228,-34.188179503,10.46583894));
#2941=DIRECTION('',(-0.00499956,-0.010802168,0.999929156));
#2942=DIRECTION('',(0.054331832,0.998461704,0.01105797));
#2943=AXIS2_PLACEMENT_3D('',#2940,#2941,#2942);
#2944=PLANE('',#2943);
#2945=CARTESIAN_POINT('',(-96.781901182,12.921140785,8.510534598));
#2946=DIRECTION('',(-0.99851061,0.054379745,-0.004405006));
#2947=VECTOR('',#2946,0.824401021);
#2948=LINE('',#2945,#2947);
#2949=EDGE_CURVE('',#1627,#2003,#2948,.T.);
#2950=ORIENTED_EDGE('',*,*,#2949,.F.);
#2951=ORIENTED_EDGE('',*,*,#1639,.T.);
#2952=CARTESIAN_POINT('',(-95.694549352,15.133435366,8.539870534));
#2953=CARTESIAN_POINT('',(-95.687718532,15.225576001,8.540900077));
#2954=CARTESIAN_POINT('',(-95.665587858,15.313881867,8.541964691));
#2955=CARTESIAN_POINT('',(-95.628157492,15.398353006,8.543064376));
#2956=B_SPLINE_CURVE_WITH_KNOTS('',3,(#2952,#2953,#2954,#2955),.UNSPECIFIED.,.F.,.F.,(4,4),(0.,0.000273129),.UNSPECIFIED.);
#2957=EDGE_CURVE('',#1618,#1077,#2956,.T.);
#2958=ORIENTED_EDGE('',*,*,#2957,.T.);
#2959=ORIENTED_EDGE('',*,*,#1083,.T.);
#2960=ORIENTED_EDGE('',*,*,#2899,.T.);
#2961=ORIENTED_EDGE('',*,*,#2016,.T.);
#2962=EDGE_LOOP('',(#2950,#2951,#2958,#2959,#2960,#2961));
#2963=FACE_BOUND('',#2962,.T.);
#2964=ADVANCED_FACE('',(#2963),#2944,.T.);
#2965=OVER_RIDING_STYLED_ITEM('',(#169),#2964,#26);
#2966=CARTESIAN_POINT('',(-110.015315192,-175.616437712,-133.49078546));
#2967=DIRECTION('',(0.035723591,0.590608854,-0.80616686));
#2968=DIRECTION('',(0.048798418,0.80468859,0.591688253));
#2969=AXIS2_PLACEMENT_3D('',#2966,#2967,#2968);
#2970=PLANE('',#2969);
#2971=ORIENTED_EDGE('',*,*,#2892,.F.);
#2972=ORIENTED_EDGE('',*,*,#921,.F.);
#2973=ORIENTED_EDGE('',*,*,#2934,.T.);
#2974=ORIENTED_EDGE('',*,*,#874,.F.);
#2975=ORIENTED_EDGE('',*,*,#2861,.T.);
#2976=CARTESIAN_POINT('',(-101.389010712,17.452534575,8.336437621));
#2977=DIRECTION('',(-0.998510419,0.054383268,-0.004404967));
#2978=VECTOR('',#2977,0.078561876);
#2979=LINE('',#2976,#2978);
#2980=EDGE_CURVE('',#1972,#2848,#2979,.T.);
#2981=ORIENTED_EDGE('',*,*,#2980,.F.);
#2982=ORIENTED_EDGE('',*,*,#1977,.T.);
#2983=CARTESIAN_POINT('',(-100.353602541,15.849843691,7.208166324));
#2984=DIRECTION('',(0.998510419,-0.054383268,0.004404967));
#2985=VECTOR('',#2984,1.590933908);
#2986=LINE('',#2983,#2985);
#2987=EDGE_CURVE('',#1964,#2027,#2986,.T.);
#2988=ORIENTED_EDGE('',*,*,#2987,.T.);
#2989=ORIENTED_EDGE('',*,*,#2032,.F.);
#2990=EDGE_LOOP('',(#2971,#2972,#2973,#2974,#2975,#2981,#2982,#2988,#2989));
#2991=FACE_BOUND('',#2990,.T.);
#2992=ADVANCED_FACE('',(#2991),#2970,.F.);
#2993=COLOUR_RGB('',1.,0.996078432,0.996078432);
#2994=FILL_AREA_STYLE_COLOUR('',#2993);
#2995=FILL_AREA_STYLE('',(#2994));
#2996=SURFACE_STYLE_FILL_AREA(#2995);
#2997=SURFACE_SIDE_STYLE('',(#2996));
#2998=SURFACE_STYLE_USAGE(.BOTH.,#2997);
#2999=PRESENTATION_STYLE_ASSIGNMENT((#2998));
#3000=OVER_RIDING_STYLED_ITEM('',(#2999),#2992,#26);
#3001=CARTESIAN_POINT('',(396.07220814,-34.186019069,10.265853109));
#3002=DIRECTION('',(-0.00499956,-0.010802168,0.999929156));
#3003=DIRECTION('',(0.054331832,0.998461704,0.01105797));
#3004=AXIS2_PLACEMENT_3D('',#3001,#3002,#3003);
#3005=PLANE('',#3004);
#3006=CARTESIAN_POINT('',(-101.621130194,13.186850792,8.289195147));
#3007=DIRECTION('',(-0.99851061,0.054379745,-0.004405006));
#3008=VECTOR('',#3007,0.332666502);
#3009=LINE('',#3006,#3008);
#3010=EDGE_CURVE('',#1955,#2147,#3009,.T.);
#3011=ORIENTED_EDGE('',*,*,#3010,.F.);
#3012=ORIENTED_EDGE('',*,*,#1983,.T.);
#3013=ORIENTED_EDGE('',*,*,#2980,.T.);
#3014=ORIENTED_EDGE('',*,*,#2855,.T.);
#3015=CARTESIAN_POINT('',(-102.840538442,15.759047826,8.310885483));
#3016=VERTEX_POINT('',#3015);
#3017=CARTESIAN_POINT('',(-102.964081034,16.152567901,8.314518952));
#3018=CARTESIAN_POINT('',(-102.92733771,16.020001755,8.313270562));
#3019=CARTESIAN_POINT('',(-102.886156846,15.888828396,8.312059406));
#3020=CARTESIAN_POINT('',(-102.840538442,15.759047826,8.310885483));
#3021=B_SPLINE_CURVE_WITH_KNOTS('',3,(#3017,#3018,#3019,#3020),.UNSPECIFIED.,.F.,.F.,(4,4),(0.,0.000412473),.UNSPECIFIED.);
#3022=EDGE_CURVE('',#2850,#3016,#3021,.T.);
#3023=ORIENTED_EDGE('',*,*,#3022,.T.);
#3024=CARTESIAN_POINT('',(-102.840538442,15.759047826,8.310885483));
#3025=CARTESIAN_POINT('',(-102.808447855,15.667752651,8.310059678));
#3026=CARTESIAN_POINT('',(-102.793418144,15.573731384,8.309119119));
#3027=CARTESIAN_POINT('',(-102.79544955,15.476983986,8.308063807));
#3028=B_SPLINE_CURVE_WITH_KNOTS('',3,(#3024,#3025,#3026,#3027),.UNSPECIFIED.,.F.,.F.,(4,4),(0.,0.000285659),.UNSPECIFIED.);
#3029=EDGE_CURVE('',#3016,#2156,#3028,.T.);
#3030=ORIENTED_EDGE('',*,*,#3029,.T.);
#3031=ORIENTED_EDGE('',*,*,#2174,.T.);
#3032=EDGE_LOOP('',(#3011,#3012,#3013,#3014,#3023,#3030,#3031));
#3033=FACE_BOUND('',#3032,.T.);
#3034=ADVANCED_FACE('',(#3033),#3005,.T.);
#3035=OVER_RIDING_STYLED_ITEM('',(#169),#3034,#26);
#3036=CARTESIAN_POINT('',(-102.820786273,15.422310824,13.386935297));
#3037=CARTESIAN_POINT('',(-102.818811675,15.51795652,13.387979739));
#3038=CARTESIAN_POINT('',(-102.834418152,15.613871782,13.388939335));
#3039=CARTESIAN_POINT('',(-102.866065353,15.704143595,13.389757815));
#3040=CARTESIAN_POINT('',(-102.812340817,15.440535419,11.693976811));
#3041=CARTESIAN_POINT('',(-102.810354612,15.536200091,11.695021483));
#3042=CARTESIAN_POINT('',(-102.825956676,15.632136446,11.695981293));
#3043=CARTESIAN_POINT('',(-102.857606103,15.722427827,11.696799937));
#3044=CARTESIAN_POINT('',(-102.803895236,15.458759821,10.001018323));
#3045=CARTESIAN_POINT('',(-102.801897423,15.554443467,10.002063226));
#3046=CARTESIAN_POINT('',(-102.817495075,15.650400913,10.003023251));
#3047=CARTESIAN_POINT('',(-102.84914673,15.740711862,10.003842058));
#3048=CARTESIAN_POINT('',(-102.795449531,15.47698403,8.308059834));
#3049=CARTESIAN_POINT('',(-102.793440107,15.572686647,8.309104968));
#3050=CARTESIAN_POINT('',(-102.809033349,15.668665184,8.310065206));
#3051=CARTESIAN_POINT('',(-102.840687233,15.758995698,8.310884177));
#3052=B_SPLINE_SURFACE_WITH_KNOTS('',3,3,((#3036,#3037,#3038,#3039),(#3040,#3041,#3042,#3043),(#3044,#3045,#3046,#3047),(#3048,#3049,#3050,#3051)),.UNSPECIFIED.,.F.,.F.,.U.,(4,4),(4,4),(0.036917596,0.041996829),(0.,0.651192556),.UNSPECIFIED.);
#3053=ORIENTED_EDGE('',*,*,#3029,.F.);
#3054=CARTESIAN_POINT('',(-102.865729319,15.704438793,13.358702564));
#3055=CARTESIAN_POINT('',(-102.857332206,15.722641207,11.676096872));
#3056=CARTESIAN_POINT('',(-102.848935699,15.740845506,9.993491178));
#3057=CARTESIAN_POINT('',(-102.840538331,15.759047511,8.310885476));
#3058=B_SPLINE_CURVE_WITH_KNOTS('',3,(#3054,#3055,#3056,#3057),.UNSPECIFIED.,.F.,.F.,(4,4),(0.021310425,0.0263586),.UNSPECIFIED.);
#3059=EDGE_CURVE('',#589,#3016,#3058,.T.);
#3060=ORIENTED_EDGE('',*,*,#3059,.F.);
#3061=ORIENTED_EDGE('',*,*,#595,.F.);
#3062=ORIENTED_EDGE('',*,*,#2181,.F.);
#3063=EDGE_LOOP('',(#3053,#3060,#3061,#3062));
#3064=FACE_BOUND('',#3063,.T.);
#3065=ADVANCED_FACE('',(#3064),#3052,.T.);
#3066=OVER_RIDING_STYLED_ITEM('',(#169),#3065,#26);
#3067=CARTESIAN_POINT('',(-102.823065432,15.796921261,4.809807137));
#3068=CARTESIAN_POINT('',(-103.027077895,16.37733932,4.815056441));
#3069=CARTESIAN_POINT('',(-103.142583583,16.988769081,4.821082938));
#3070=CARTESIAN_POINT('',(-103.18614941,18.218430185,4.834146028));
#3071=CARTESIAN_POINT('',(-103.114203489,18.836490482,4.841180804));
#3072=CARTESIAN_POINT('',(-102.789351837,20.023249905,4.855621468));
#3073=CARTESIAN_POINT('',(-102.536491294,20.591783952,4.863025346));
#3074=CARTESIAN_POINT('',(-102.069634051,21.320485064,4.873228395));
#3075=CARTESIAN_POINT('',(-101.921597792,21.522790815,4.876153085));
#3076=CARTESIAN_POINT('',(-101.76175402,21.715295846,4.879030924));
#3077=CARTESIAN_POINT('',(-102.837832348,15.764913843,7.76863788));
#3078=CARTESIAN_POINT('',(-103.041851157,16.345333523,7.773887162));
#3079=CARTESIAN_POINT('',(-103.157362412,16.956766055,7.779913649));
#3080=CARTESIAN_POINT('',(-103.200937193,18.186434112,7.79297674));
#3081=CARTESIAN_POINT('',(-103.128994656,18.804498585,7.800011527));
#3082=CARTESIAN_POINT('',(-102.804147359,19.991266733,7.814452224));
#3083=CARTESIAN_POINT('',(-102.551287786,20.559805323,7.821856124));
#3084=CARTESIAN_POINT('',(-102.084430336,21.288512371,7.832059207));
#3085=CARTESIAN_POINT('',(-101.936393834,21.490819784,7.834983906));
#3086=CARTESIAN_POINT('',(-101.776549651,21.683326394,7.837861754));
#3087=CARTESIAN_POINT('',(-102.852598867,15.732905787,10.72746862));
#3088=CARTESIAN_POINT('',(-103.056624116,16.313327111,10.732717878));
#3089=CARTESIAN_POINT('',(-103.172141021,16.924762456,10.738744356));
#3090=CARTESIAN_POINT('',(-103.215724886,18.15443757,10.751807448));
#3091=CARTESIAN_POINT('',(-103.143785784,18.772506281,10.758842246));
#3092=CARTESIAN_POINT('',(-102.818942904,19.959283282,10.773282977));
#3093=CARTESIAN_POINT('',(-102.566084315,20.527826483,10.7806869));
#3094=CARTESIAN_POINT('',(-102.099226654,21.256539555,10.790890016));
#3095=CARTESIAN_POINT('',(-101.951189903,21.458848654,10.793814726));
#3096=CARTESIAN_POINT('',(-101.791345304,21.651356867,10.796692584));
#3097=CARTESIAN_POINT('',(-102.867364994,15.700897104,13.686299354));
#3098=CARTESIAN_POINT('',(-103.071396775,16.281320096,13.69154859));
#3099=CARTESIAN_POINT('',(-103.18691941,16.892758293,13.697575058));
#3100=CARTESIAN_POINT('',(-103.23051249,18.122440563,13.710638152));
#3101=CARTESIAN_POINT('',(-103.15857687,18.740513572,13.717672961));
#3102=CARTESIAN_POINT('',(-102.833738472,19.927299553,13.732113727));
#3103=CARTESIAN_POINT('',(-102.580880882,20.495847429,13.739517674));
#3104=CARTESIAN_POINT('',(-102.114023008,21.224566611,13.749720825));
#3105=CARTESIAN_POINT('',(-101.965986006,21.426877421,13.752645544));
#3106=CARTESIAN_POINT('',(-101.806140984,21.619387259,13.755523413));
#3107=B_SPLINE_SURFACE_WITH_KNOTS('',3,3,((#3067,#3068,#3069,#3070,#3071,#3072,#3073,#3074,#3075,#3076),(#3077,#3078,#3079,#3080,#3081,#3082,#3083,#3084,#3085,#3086),(#3087,#3088,#3089,#3090,#3091,#3092,#3093,#3094,#3095,#3096),(#3097,#3098,#3099,#3100,#3101,#3102,#3103,#3104,#3105,#3106)),.UNSPECIFIED.,.F.,.F.,.U.,(4,4),(4,2,2,2,4),(0.017809099,0.02668622),(0.,0.25,0.5,0.75,0.851679844),.UNSPECIFIED.);
#3108=ORIENTED_EDGE('',*,*,#447,.T.);
#3109=ORIENTED_EDGE('',*,*,#100,.T.);
#3110=ORIENTED_EDGE('',*,*,#623,.F.);
#3111=ORIENTED_EDGE('',*,*,#3059,.T.);
#3112=ORIENTED_EDGE('',*,*,#3022,.F.);
#3113=ORIENTED_EDGE('',*,*,#2869,.F.);
#3114=ORIENTED_EDGE('',*,*,#858,.F.);
#3115=ORIENTED_EDGE('',*,*,#212,.T.);
#3116=CARTESIAN_POINT('',(-102.84345242,19.783202271,4.853280968));
#3117=CARTESIAN_POINT('',(-102.850116517,19.76879768,6.186790407));
#3118=CARTESIAN_POINT('',(-102.856780592,19.754393097,7.520299847));
#3119=CARTESIAN_POINT('',(-102.863444646,19.739988521,8.853809286));
#3120=B_SPLINE_CURVE_WITH_KNOTS('',3,(#3116,#3117,#3118,#3119),.UNSPECIFIED.,.F.,.F.,(4,4),(0.,0.004000812),.UNSPECIFIED.);
#3121=EDGE_CURVE('',#727,#188,#3120,.T.);
#3122=ORIENTED_EDGE('',*,*,#3121,.F.);
#3123=ORIENTED_EDGE('',*,*,#736,.T.);
#3124=ORIENTED_EDGE('',*,*,#151,.T.);
#3125=EDGE_LOOP('',(#3108,#3109,#3110,#3111,#3112,#3113,#3114,#3115,#3122,#3123,#3124));
#3126=FACE_BOUND('',#3125,.T.);
#3127=ADVANCED_FACE('',(#3126),#3107,.F.);
#3128=OVER_RIDING_STYLED_ITEM('',(#1101),#3127,#26);
#3129=CARTESIAN_POINT('',(-103.752558282,5.040553681,14.022688338));
#3130=DIRECTION('',(0.008214595,-0.011253635,0.999902933));
#3131=DIRECTION('',(-0.054329702,-0.998464739,-0.010791109));
#3132=AXIS2_PLACEMENT_3D('',#3129,#3130,#3131);
#3133=PLANE('',#3132);
#3134=ORIENTED_EDGE('',*,*,#2267,.F.);
#3135=ORIENTED_EDGE('',*,*,#800,.F.);
#3136=ORIENTED_EDGE('',*,*,#633,.F.);
#3137=ORIENTED_EDGE('',*,*,#282,.T.);
#3138=EDGE_LOOP('',(#3134,#3135,#3136,#3137));
#3139=FACE_BOUND('',#3138,.T.);
#3140=ADVANCED_FACE('',(#3139),#3133,.T.);
#3141=OVER_RIDING_STYLED_ITEM('',(#2247),#3140,#26);
#3142=CARTESIAN_POINT('',(-95.651351507,15.347882705,13.210519907));
#3143=CARTESIAN_POINT('',(-95.688333129,15.26427308,13.209429933));
#3144=CARTESIAN_POINT('',(-95.711133649,15.174373394,13.208342979));
#3145=CARTESIAN_POINT('',(-95.717922883,15.083194003,13.207322427));
#3146=CARTESIAN_POINT('',(-95.643568152,15.364683344,11.65470141));
#3147=CARTESIAN_POINT('',(-95.680552818,15.281056645,11.653611246));
#3148=CARTESIAN_POINT('',(-95.70335093,15.191138222,11.652524109));
#3149=CARTESIAN_POINT('',(-95.71013158,15.099941291,11.651503418));
#3150=CARTESIAN_POINT('',(-95.635784915,15.38148383,10.098882912));
#3151=CARTESIAN_POINT('',(-95.672772626,15.297840059,10.097792556));
#3152=CARTESIAN_POINT('',(-95.695568329,15.207902899,10.096705237));
#3153=CARTESIAN_POINT('',(-95.702340394,15.11668843,10.095684407));
#3154=CARTESIAN_POINT('',(-95.628001794,15.398284164,8.543064411));
#3155=CARTESIAN_POINT('',(-95.664992552,15.314623321,8.541973864));
#3156=CARTESIAN_POINT('',(-95.687785846,15.224667426,8.540886363));
#3157=CARTESIAN_POINT('',(-95.694549325,15.133435422,8.539865393));
#3158=B_SPLINE_SURFACE_WITH_KNOTS('',3,3,((#3142,#3143,#3144,#3145),(#3146,#3147,#3148,#3149),(#3150,#3151,#3152,#3153),(#3154,#3155,#3156,#3157)),.UNSPECIFIED.,.F.,.F.,.U.,(4,4),(4,4),(0.037996289,0.042664075),(0.378555422,1.),.UNSPECIFIED.);
#3159=ORIENTED_EDGE('',*,*,#1624,.T.);
#3160=ORIENTED_EDGE('',*,*,#2292,.F.);
#3161=ORIENTED_EDGE('',*,*,#1090,.F.);
#3162=ORIENTED_EDGE('',*,*,#2957,.F.);
#3163=EDGE_LOOP('',(#3159,#3160,#3161,#3162));
#3164=FACE_BOUND('',#3163,.T.);
#3165=ADVANCED_FACE('',(#3164),#3158,.T.);
#3166=OVER_RIDING_STYLED_ITEM('',(#169),#3165,#26);
#3167=CARTESIAN_POINT('',(-98.996331402,23.457862384,1.678107452));
#3168=DIRECTION('',(-0.035723591,-0.590608854,0.80616686));
#3169=DIRECTION('',(-0.048798418,-0.80468859,-0.591688253));
#3170=AXIS2_PLACEMENT_3D('',#3167,#3168,#3169);
#3171=CYLINDRICAL_SURFACE('',#3170,1.731230517);
#3172=CARTESIAN_POINT('',(-99.395180315,16.867403022,7.748027061));
#3173=DIRECTION('',(0.035723591,0.590608854,-0.80616686));
#3174=VECTOR('',#3173,3.5791191);
#3175=LINE('',#3172,#3174);
#3176=EDGE_CURVE('',#2913,#659,#3175,.T.);
#3177=ORIENTED_EDGE('',*,*,#3176,.F.);
#3178=ORIENTED_EDGE('',*,*,#2919,.T.);
#3179=ORIENTED_EDGE('',*,*,#898,.F.);
#3180=ORIENTED_EDGE('',*,*,#2926,.T.);
#3181=ORIENTED_EDGE('',*,*,#3176,.T.);
#3182=ORIENTED_EDGE('',*,*,#665,.F.);
#3183=ORIENTED_EDGE('',*,*,#499,.F.);
#3184=ORIENTED_EDGE('',*,*,#423,.F.);
#3185=ORIENTED_EDGE('',*,*,#400,.T.);
#3186=ORIENTED_EDGE('',*,*,#2326,.F.);
#3187=ORIENTED_EDGE('',*,*,#1218,.T.);
#3188=ORIENTED_EDGE('',*,*,#674,.F.);
#3189=EDGE_LOOP('',(#3177,#3178,#3179,#3180,#3181,#3182,#3183,#3184,#3185,#3186,#3187,#3188));
#3190=FACE_BOUND('',#3189,.T.);
#3191=ADVANCED_FACE('',(#3190),#3171,.F.);
#3192=OVER_RIDING_STYLED_ITEM('',(#169),#3191,#26);
#3193=CARTESIAN_POINT('',(-100.18038349,16.223024746,5.573814154));
#3194=DIRECTION('',(0.051956441,0.972382499,0.227536377));
#3195=DIRECTION('',(-0.003993045,-0.227640012,0.973737172));
#3196=AXIS2_PLACEMENT_3D('',#3193,#3194,#3195);
#3197=PLANE('',#3196);
#3198=ORIENTED_EDGE('',*,*,#1921,.T.);
#3199=ORIENTED_EDGE('',*,*,#690,.F.);
#3200=ORIENTED_EDGE('',*,*,#1209,.F.);
#3201=ORIENTED_EDGE('',*,*,#2038,.F.);
#3202=ORIENTED_EDGE('',*,*,#2987,.F.);
#3203=ORIENTED_EDGE('',*,*,#1969,.F.);
#3204=EDGE_LOOP('',(#3198,#3199,#3200,#3201,#3202,#3203));
#3205=FACE_BOUND('',#3204,.T.);
#3206=ADVANCED_FACE('',(#3205),#3197,.F.);
#3207=OVER_RIDING_STYLED_ITEM('',(#169),#3206,#26);
#3208=CARTESIAN_POINT('',(-99.258451399,10.363797333,7.333616386));
#3209=DIRECTION('',(0.034165206,0.999356027,0.010966799));
#3210=DIRECTION('',(-0.999403694,0.034217614,-0.004627282));
#3211=AXIS2_PLACEMENT_3D('',#3208,#3209,#3210);
#3212=PLANE('',#3211);
#3213=CARTESIAN_POINT('',(-97.993656897,10.247028693,14.033974162));
#3214=DIRECTION('',(0.008214595,-0.011253635,0.999902933));
#3215=VECTOR('',#3214,0.010965219);
#3216=LINE('',#3213,#3215);
#3217=EDGE_CURVE('',#2216,#2297,#3216,.T.);
#3218=ORIENTED_EDGE('',*,*,#3217,.F.);
#3219=ORIENTED_EDGE('',*,*,#2236,.F.);
#3220=CARTESIAN_POINT('',(-101.092335009,10.352619771,14.065331929));
#3221=DIRECTION('',(-0.008214595,0.011253635,-0.999902933));
#3222=VECTOR('',#3221,0.004712053);
#3223=LINE('',#3220,#3222);
#3224=EDGE_CURVE('',#535,#2225,#3223,.T.);
#3225=ORIENTED_EDGE('',*,*,#3224,.F.);
#3226=ORIENTED_EDGE('',*,*,#541,.F.);
#3227=CARTESIAN_POINT('',(-99.584630976,10.374965079,7.332106161));
#3228=DIRECTION('',(0.034165206,0.999356027,0.010966799));
#3229=DIRECTION('',(-0.000382736,-0.010960122,0.999939863));
#3230=AXIS2_PLACEMENT_3D('',#3227,#3228,#3229);
#3231=CIRCLE('',#3230,6.9);
#3232=EDGE_CURVE('',#701,#527,#3231,.T.);
#3233=ORIENTED_EDGE('',*,*,#3232,.F.);
#3234=ORIENTED_EDGE('',*,*,#706,.F.);
#3235=ORIENTED_EDGE('',*,*,#1912,.T.);
#3236=ORIENTED_EDGE('',*,*,#2339,.F.);
#3237=ORIENTED_EDGE('',*,*,#2310,.F.);
#3238=EDGE_LOOP('',(#3218,#3219,#3225,#3226,#3233,#3234,#3235,#3236,#3237));
#3239=FACE_BOUND('',#3238,.T.);
#3240=CARTESIAN_POINT('',(-99.628784193,10.3558995,9.207020063));
#3241=VERTEX_POINT('',#3240);
#3242=CARTESIAN_POINT('',(-99.628018721,10.377819744,7.207140337));
#3243=DIRECTION('',(-0.034165206,-0.999356027,-0.010966799));
#3244=DIRECTION('',(-0.000382736,-0.010960122,0.999939863));
#3245=AXIS2_PLACEMENT_3D('',#3242,#3243,#3244);
#3246=CIRCLE('',#3245,2.);
#3247=EDGE_CURVE('',#3241,#3241,#3246,.T.);
#3248=ORIENTED_EDGE('',*,*,#3247,.F.);
#3249=EDGE_LOOP('',(#3248));
#3250=FACE_BOUND('',#3249,.T.);
#3251=ORIENTED_EDGE('',*,*,#1768,.T.);
#3252=ORIENTED_EDGE('',*,*,#1775,.T.);
#3253=EDGE_LOOP('',(#3251,#3252));
#3254=FACE_BOUND('',#3253,.T.);
#3255=ADVANCED_FACE('',(#3239,#3250,#3254),#3212,.F.);
#3256=COLOUR_RGB('',0.996078432,0.996078432,1.);
#3257=FILL_AREA_STYLE_COLOUR('',#3256);
#3258=FILL_AREA_STYLE('',(#3257));
#3259=SURFACE_STYLE_FILL_AREA(#3258);
#3260=SURFACE_SIDE_STYLE('',(#3259));
#3261=SURFACE_STYLE_USAGE(.BOTH.,#3260);
#3262=PRESENTATION_STYLE_ASSIGNMENT((#3261));
#3263=OVER_RIDING_STYLED_ITEM('',(#3262),#3255,#26);
#3264=CARTESIAN_POINT('',(-100.994626948,-29.596421323,6.768468359));
#3265=DIRECTION('',(0.034165206,0.999356027,0.010966799));
#3266=DIRECTION('',(-0.000382736,-0.010960122,0.999939863));
#3267=AXIS2_PLACEMENT_3D('',#3264,#3265,#3266);
#3268=CYLINDRICAL_SURFACE('',#3267,2.);
#3269=CARTESIAN_POINT('',(-99.628784193,10.3558995,9.207020063));
#3270=DIRECTION('',(-0.034165206,-0.999356027,-0.010966799));
#3271=VECTOR('',#3270,30.851177908);
#3272=LINE('',#3269,#3271);
#3273=EDGE_CURVE('',#3241,#2591,#3272,.T.);
#3274=ORIENTED_EDGE('',*,*,#3273,.T.);
#3275=ORIENTED_EDGE('',*,*,#2597,.F.);
#3276=ORIENTED_EDGE('',*,*,#2604,.F.);
#3277=ORIENTED_EDGE('',*,*,#3273,.F.);
#3278=ORIENTED_EDGE('',*,*,#3247,.T.);
#3279=EDGE_LOOP('',(#3274,#3275,#3276,#3277,#3278));
#3280=FACE_BOUND('',#3279,.T.);
#3281=ADVANCED_FACE('',(#3280),#3268,.T.);
#3282=OVER_RIDING_STYLED_ITEM('',(#2653),#3281,#26);
#3283=CARTESIAN_POINT('',(-108.261100534,-15.316148145,0.128746528));
#3284=DIRECTION('',(0.000382736,0.010960122,-0.999939863));
#3285=DIRECTION('',(0.034897398,0.999330726,0.010966802));
#3286=AXIS2_PLACEMENT_3D('',#3283,#3284,#3285);
#3287=PLANE('',#3286);
#3288=CARTESIAN_POINT('',(-103.633762392,-25.280658535,0.021298868));
#3289=DIRECTION('',(0.034165206,0.999356027,0.010966799));
#3290=VECTOR('',#3289,5.);
#3291=LINE('',#3288,#3290);
#3292=EDGE_CURVE('',#2565,#2609,#3291,.T.);
#3293=ORIENTED_EDGE('',*,*,#3292,.T.);
#3294=ORIENTED_EDGE('',*,*,#2614,.T.);
#3295=ORIENTED_EDGE('',*,*,#2518,.T.);
#3296=ORIENTED_EDGE('',*,*,#2577,.F.);
#3297=EDGE_LOOP('',(#3293,#3294,#3295,#3296));
#3298=FACE_BOUND('',#3297,.T.);
#3299=ADVANCED_FACE('',(#3298),#3287,.T.);
#3300=CARTESIAN_POINT('',(-108.261100534,-15.316148145,0.128746528));
#3301=DIRECTION('',(0.000382736,0.010960122,-0.999939863));
#3302=DIRECTION('',(0.034897398,0.999330726,0.010966802));
#3303=AXIS2_PLACEMENT_3D('',#3300,#3301,#3302);
#3304=PLANE('',#3303);
#3305=CARTESIAN_POINT('',(-103.891504531,-35.776805542,-0.093845753));
#3306=DIRECTION('',(0.034165206,0.999356027,0.010966799));
#3307=VECTOR('',#3306,5.);
#3308=LINE('',#3305,#3307);
#3309=EDGE_CURVE('',#2425,#2469,#3308,.T.);
#3310=ORIENTED_EDGE('',*,*,#3309,.T.);
#3311=ORIENTED_EDGE('',*,*,#2474,.T.);
#3312=ORIENTED_EDGE('',*,*,#2378,.T.);
#3313=ORIENTED_EDGE('',*,*,#2437,.F.);
#3314=EDGE_LOOP('',(#3310,#3311,#3312,#3313));
#3315=FACE_BOUND('',#3314,.T.);
#3316=ADVANCED_FACE('',(#3315),#3304,.T.);
#3317=CARTESIAN_POINT('',(-97.970938968,12.85451253,0.561823519));
#3318=DIRECTION('',(-0.998489261,0.054235784,0.00881339));
#3319=DIRECTION('',(-0.05423789,-0.998528042,-0.));
#3320=AXIS2_PLACEMENT_3D('',#3317,#3318,#3319);
#3321=PLANE('',#3320);
#3322=CARTESIAN_POINT('',(-102.373354959,-69.999884678,11.670838488));
#3323=DIRECTION('',(-0.998489261,0.054235784,0.00881339));
#3324=DIRECTION('',(0.054329702,0.998464739,0.010791109));
#3325=AXIS2_PLACEMENT_3D('',#3322,#3323,#3324);
#3326=ELLIPSE('',#3325,1364.901003688,1.4);
#3327=EDGE_CURVE('',#2068,#1820,#3326,.T.);
#3328=ORIENTED_EDGE('',*,*,#3327,.F.);
#3329=ORIENTED_EDGE('',*,*,#2073,.T.);
#3330=ORIENTED_EDGE('',*,*,#2221,.T.);
#3331=ORIENTED_EDGE('',*,*,#3217,.T.);
#3332=ORIENTED_EDGE('',*,*,#2303,.T.);
#3333=ORIENTED_EDGE('',*,*,#1835,.F.);
#3334=EDGE_LOOP('',(#3328,#3329,#3330,#3331,#3332,#3333));
#3335=FACE_BOUND('',#3334,.T.);
#3336=ADVANCED_FACE('',(#3335),#3321,.T.);
#3337=CARTESIAN_POINT('',(-101.147750229,11.524946351,0.572958365));
#3338=DIRECTION('',(0.998489261,-0.054235784,-0.00881339));
#3339=DIRECTION('',(0.05423789,0.998528042,0.));
#3340=AXIS2_PLACEMENT_3D('',#3337,#3338,#3339);
#3341=PLANE('',#3340);
#3342=ORIENTED_EDGE('',*,*,#550,.T.);
#3343=ORIENTED_EDGE('',*,*,#3224,.T.);
#3344=ORIENTED_EDGE('',*,*,#2230,.T.);
#3345=ORIENTED_EDGE('',*,*,#2057,.F.);
#3346=CARTESIAN_POINT('',(-89.985729748,214.679449606,14.973077111));
#3347=DIRECTION('',(0.998489261,-0.054235784,-0.00881339));
#3348=DIRECTION('',(-0.054329702,-0.998464739,-0.010791109));
#3349=AXIS2_PLACEMENT_3D('',#3346,#3347,#3348);
#3350=ELLIPSE('',#3349,1169.915145955,1.2);
#3351=EDGE_CURVE('',#1868,#2050,#3350,.T.);
#3352=ORIENTED_EDGE('',*,*,#3351,.F.);
#3353=ORIENTED_EDGE('',*,*,#1889,.T.);
#3354=EDGE_LOOP('',(#3342,#3343,#3344,#3345,#3352,#3353));
#3355=FACE_BOUND('',#3354,.T.);
#3356=ADVANCED_FACE('',(#3355),#3341,.T.);
#3357=CARTESIAN_POINT('',(-102.020641346,11.745848575,12.817989109));
#3358=DIRECTION('',(0.998544462,-0.053211615,-0.008802317));
#3359=DIRECTION('',(0.053213676,0.998583149,0.));
#3360=AXIS2_PLACEMENT_3D('',#3357,#3358,#3359);
#3361=PLANE('',#3360);
#3362=ORIENTED_EDGE('',*,*,#2144,.T.);
#3363=CARTESIAN_POINT('',(-101.945640385,13.155721995,12.803237776));
#3364=VERTEX_POINT('',#3363);
#3365=CARTESIAN_POINT('',(-101.947232229,13.125903519,12.802915255));
#3366=DIRECTION('',(0.053305508,0.998519844,0.010800143));
#3367=VECTOR('',#3366,0.029862678);
#3368=LINE('',#3365,#3367);
#3369=EDGE_CURVE('',#2138,#3364,#3368,.T.);
#3370=ORIENTED_EDGE('',*,*,#3369,.T.);
#3371=CARTESIAN_POINT('',(-101.945640384,13.155721995,12.803237776));
#3372=DIRECTION('',(-0.008214595,0.011253635,-0.999902933));
#3373=VECTOR('',#3372,2.285624254);
#3374=LINE('',#3371,#3373);
#3375=EDGE_CURVE('',#3364,#2136,#3374,.T.);
#3376=ORIENTED_EDGE('',*,*,#3375,.T.);
#3377=EDGE_LOOP('',(#3362,#3370,#3376));
#3378=FACE_BOUND('',#3377,.T.);
#3379=ADVANCED_FACE('',(#3378),#3361,.F.);
#3380=CARTESIAN_POINT('',(-268.169341819,-10.378995983,15.104070382));
#3381=DIRECTION('',(0.008214595,-0.011253635,0.999902933));
#3382=DIRECTION('',(0.998489261,-0.054235784,-0.00881339));
#3383=AXIS2_PLACEMENT_3D('',#3380,#3381,#3382);
#3384=PLANE('',#3383);
#3385=CARTESIAN_POINT('',(-97.934111916,12.924855739,13.96779965));
#3386=VERTEX_POINT('',#3385);
#3387=CARTESIAN_POINT('',(-100.737594833,13.077134715,13.992545221));
#3388=VERTEX_POINT('',#3387);
#3389=CARTESIAN_POINT('',(-97.934111916,12.924855739,13.96779965));
#3390=DIRECTION('',(-0.998489264,0.054235723,0.00881339));
#3391=VECTOR('',#3390,2.807724647);
#3392=LINE('',#3389,#3391);
#3393=EDGE_CURVE('',#3386,#3388,#3392,.T.);
#3394=ORIENTED_EDGE('',*,*,#3393,.T.);
#3395=CARTESIAN_POINT('',(-100.737595123,13.077134731,13.992545223));
#3396=DIRECTION('',(-0.053305508,-0.998519844,-0.010800143));
#3397=VECTOR('',#3396,0.716901572);
#3398=LINE('',#3395,#3397);
#3399=EDGE_CURVE('',#3388,#2085,#3398,.T.);
#3400=ORIENTED_EDGE('',*,*,#3399,.T.);
#3401=ORIENTED_EDGE('',*,*,#2090,.T.);
#3402=CARTESIAN_POINT('',(-97.972330373,12.20901532,13.96005704));
#3403=DIRECTION('',(0.053305508,0.998519844,0.010800143));
#3404=VECTOR('',#3403,0.71690174);
#3405=LINE('',#3402,#3404);
#3406=EDGE_CURVE('',#2076,#3386,#3405,.T.);
#3407=ORIENTED_EDGE('',*,*,#3406,.T.);
#3408=EDGE_LOOP('',(#3394,#3400,#3401,#3407));
#3409=FACE_BOUND('',#3408,.T.);
#3410=ADVANCED_FACE('',(#3409),#3384,.T.);
#3411=CARTESIAN_POINT('',(-99.363372888,10.43317828,10.771031835));
#3412=DIRECTION('',(0.054329641,0.998464743,0.01079111));
#3413=DIRECTION('',(-0.998522882,0.054332805,-0.));
#3414=AXIS2_PLACEMENT_3D('',#3411,#3412,#3413);
#3415=CYLINDRICAL_SURFACE('',#3414,2.5);
#3416=CARTESIAN_POINT('',(-101.718423026,13.165018622,10.79908872));
#3417=VERTEX_POINT('',#3416);
#3418=CARTESIAN_POINT('',(-101.718423026,13.165018622,10.79908872));
#3419=DIRECTION('',(-0.054329641,-0.998464743,-0.01079111));
#3420=VECTOR('',#3419,0.223931902);
#3421=LINE('',#3418,#3420);
#3422=EDGE_CURVE('',#3417,#1669,#3421,.T.);
#3423=ORIENTED_EDGE('',*,*,#3422,.F.);
#3424=CARTESIAN_POINT('',(-99.222115821,13.029186611,10.79908872));
#3425=DIRECTION('',(0.054329641,0.998464743,0.01079111));
#3426=DIRECTION('',(-0.998522882,0.054332805,0.));
#3427=AXIS2_PLACEMENT_3D('',#3424,#3425,#3426);
#3428=CIRCLE('',#3427,2.5);
#3429=EDGE_CURVE('',#3417,#1782,#3428,.T.);
#3430=ORIENTED_EDGE('',*,*,#3429,.T.);
#3431=ORIENTED_EDGE('',*,*,#1788,.F.);
#3432=ORIENTED_EDGE('',*,*,#1349,.F.);
#3433=ORIENTED_EDGE('',*,*,#1318,.F.);
#3434=ORIENTED_EDGE('',*,*,#1431,.F.);
#3435=ORIENTED_EDGE('',*,*,#1742,.T.);
#3436=EDGE_LOOP('',(#3423,#3430,#3431,#3432,#3433,#3434,#3435));
#3437=FACE_BOUND('',#3436,.T.);
#3438=ADVANCED_FACE('',(#3437),#3415,.F.);
#3439=CARTESIAN_POINT('',(-98.02064428,11.53517967,12.552734215));
#3440=DIRECTION('',(0.053305508,0.998519844,0.010800143));
#3441=DIRECTION('',(-0.998578085,0.053308617,0.));
#3442=AXIS2_PLACEMENT_3D('',#3439,#3440,#3441);
#3443=CYLINDRICAL_SURFACE('',#3442,1.4);
#3444=ORIENTED_EDGE('',*,*,#1826,.T.);
#3445=ORIENTED_EDGE('',*,*,#1579,.F.);
#3446=CARTESIAN_POINT('',(-97.945615995,12.940611026,12.567935575));
#3447=DIRECTION('',(0.054329641,0.998464743,0.01079111));
#3448=DIRECTION('',(-0.998489264,0.054235723,0.00881339));
#3449=AXIS2_PLACEMENT_3D('',#3446,#3447,#3448);
#3450=ELLIPSE('',#3449,1.400000736,1.4);
#3451=EDGE_CURVE('',#3386,#1555,#3450,.T.);
#3452=ORIENTED_EDGE('',*,*,#3451,.F.);
#3453=ORIENTED_EDGE('',*,*,#3406,.F.);
#3454=ORIENTED_EDGE('',*,*,#2082,.T.);
#3455=ORIENTED_EDGE('',*,*,#3327,.T.);
#3456=EDGE_LOOP('',(#3444,#3445,#3452,#3453,#3454,#3455));
#3457=FACE_BOUND('',#3456,.T.);
#3458=ADVANCED_FACE('',(#3457),#3443,.T.);
#3459=CARTESIAN_POINT('',(-100.822634429,11.682332247,12.777429241));
#3460=DIRECTION('',(-0.053305508,-0.998519844,-0.010800143));
#3461=DIRECTION('',(0.998578085,-0.053308617,0.));
#3462=AXIS2_PLACEMENT_3D('',#3459,#3460,#3461);
#3463=CYLINDRICAL_SURFACE('',#3462,1.2);
#3464=ORIENTED_EDGE('',*,*,#3369,.F.);
#3465=ORIENTED_EDGE('',*,*,#2205,.F.);
#3466=ORIENTED_EDGE('',*,*,#1874,.T.);
#3467=ORIENTED_EDGE('',*,*,#3351,.T.);
#3468=ORIENTED_EDGE('',*,*,#2097,.T.);
#3469=ORIENTED_EDGE('',*,*,#3399,.F.);
#3470=CARTESIAN_POINT('',(-100.747452637,13.090639093,12.792661703));
#3471=DIRECTION('',(0.054329641,0.998464743,0.01079111));
#3472=DIRECTION('',(0.998489264,-0.054235723,-0.00881339));
#3473=AXIS2_PLACEMENT_3D('',#3470,#3471,#3472);
#3474=ELLIPSE('',#3473,1.200000631,1.2);
#3475=EDGE_CURVE('',#3364,#3388,#3474,.T.);
#3476=ORIENTED_EDGE('',*,*,#3475,.F.);
#3477=EDGE_LOOP('',(#3464,#3465,#3466,#3467,#3468,#3469,#3476));
#3478=FACE_BOUND('',#3477,.T.);
#3479=ADVANCED_FACE('',(#3478),#3463,.T.);
#3480=CARTESIAN_POINT('',(-104.05478694,13.269961937,12.851853895));
#3481=DIRECTION('',(0.054329641,0.998464743,0.01079111));
#3482=DIRECTION('',(-0.998522882,0.054332805,-0.));
#3483=AXIS2_PLACEMENT_3D('',#3480,#3481,#3482);
#3484=PLANE('',#3483);
#3485=ORIENTED_EDGE('',*,*,#2008,.T.);
#3486=ORIENTED_EDGE('',*,*,#1195,.F.);
#3487=CARTESIAN_POINT('',(-98.047434214,13.03011535,4.799025117));
#3488=DIRECTION('',(-0.998489264,0.054235723,0.00881339));
#3489=VECTOR('',#3488,2.770242046);
#3490=LINE('',#3487,#3489);
#3491=EDGE_CURVE('',#1180,#1932,#3490,.T.);
#3492=ORIENTED_EDGE('',*,*,#3491,.T.);
#3493=ORIENTED_EDGE('',*,*,#1937,.F.);
#3494=ORIENTED_EDGE('',*,*,#1960,.T.);
#3495=ORIENTED_EDGE('',*,*,#3010,.T.);
#3496=ORIENTED_EDGE('',*,*,#2153,.F.);
#3497=ORIENTED_EDGE('',*,*,#3375,.F.);
#3498=ORIENTED_EDGE('',*,*,#3475,.T.);
#3499=ORIENTED_EDGE('',*,*,#3393,.F.);
#3500=ORIENTED_EDGE('',*,*,#3451,.T.);
#3501=ORIENTED_EDGE('',*,*,#1561,.F.);
#3502=ORIENTED_EDGE('',*,*,#1393,.F.);
#3503=ORIENTED_EDGE('',*,*,#1795,.T.);
#3504=ORIENTED_EDGE('',*,*,#3429,.F.);
#3505=CARTESIAN_POINT('',(-99.222115821,13.029186611,10.79908872));
#3506=DIRECTION('',(0.054329641,0.998464743,0.01079111));
#3507=DIRECTION('',(-0.998522882,0.054332805,0.));
#3508=AXIS2_PLACEMENT_3D('',#3505,#3506,#3507);
#3509=CIRCLE('',#3508,2.5);
#3510=EDGE_CURVE('',#1544,#3417,#3509,.T.);
#3511=ORIENTED_EDGE('',*,*,#3510,.F.);
#3512=ORIENTED_EDGE('',*,*,#1646,.F.);
#3513=ORIENTED_EDGE('',*,*,#2949,.T.);
#3514=EDGE_LOOP('',(#3485,#3486,#3492,#3493,#3494,#3495,#3496,#3497,#3498,#3499,#3500,#3501,#3502,#3503,#3504,#3511,#3512,#3513));
#3515=FACE_BOUND('',#3514,.T.);
#3516=ADVANCED_FACE('',(#3515),#3484,.T.);
#3517=CARTESIAN_POINT('',(-268.244669656,-10.275800147,5.934960483));
#3518=DIRECTION('',(0.008214595,-0.011253635,0.999902933));
#3519=DIRECTION('',(0.998489261,-0.054235784,-0.00881339));
#3520=AXIS2_PLACEMENT_3D('',#3517,#3518,#3519);
#3521=PLANE('',#3520);
#3522=ORIENTED_EDGE('',*,*,#1249,.F.);
#3523=ORIENTED_EDGE('',*,*,#1943,.T.);
#3524=ORIENTED_EDGE('',*,*,#3491,.F.);
#3525=ORIENTED_EDGE('',*,*,#1187,.T.);
#3526=EDGE_LOOP('',(#3522,#3523,#3524,#3525));
#3527=FACE_BOUND('',#3526,.T.);
#3528=ADVANCED_FACE('',(#3527),#3521,.F.);
#3529=CARTESIAN_POINT('',(-587.104812639,-71.899879322,1.422382821));
#3530=DIRECTION('',(-0.00499956,-0.010802168,0.999929156));
#3531=DIRECTION('',(0.054331832,0.998461704,0.01105797));
#3532=AXIS2_PLACEMENT_3D('',#3529,#3530,#3531);
#3533=PLANE('',#3532);
#3534=ORIENTED_EDGE('',*,*,#374,.F.);
#3535=ORIENTED_EDGE('',*,*,#1032,.T.);
#3536=CARTESIAN_POINT('',(-95.936935349,21.015923026,4.881943189));
#3537=CARTESIAN_POINT('',(-95.98914682,21.104151086,4.882635258));
#3538=CARTESIAN_POINT('',(-96.067487025,21.174167563,4.882999947));
#3539=CARTESIAN_POINT('',(-96.15994743,21.216292393,4.882992725));
#3540=CARTESIAN_POINT('',(-96.252407835,21.258417223,4.882985502));
#3541=CARTESIAN_POINT('',(-96.357590173,21.271603035,4.882602045));
#3542=CARTESIAN_POINT('',(-96.458392175,21.25291731,4.881896183));
#3543=B_SPLINE_CURVE_WITH_KNOTS('',3,(#3536,#3537,#3538,#3539,#3540,#3541,#3542),.UNSPECIFIED.,.F.,.F.,(4,3,4),(0.,0.0003032,0.0006064),.UNSPECIFIED.);
#3544=EDGE_CURVE('',#1019,#1145,#3543,.T.);
#3545=ORIENTED_EDGE('',*,*,#3544,.T.);
#3546=ORIENTED_EDGE('',*,*,#1151,.T.);
#3547=EDGE_LOOP('',(#3534,#3535,#3545,#3546));
#3548=FACE_BOUND('',#3547,.T.);
#3549=ADVANCED_FACE('',(#3548),#3533,.F.);
#3550=OVER_RIDING_STYLED_ITEM('',(#169),#3549,#26);
#3551=CARTESIAN_POINT('',(-95.982762568,20.92269935,13.745437463));
#3552=CARTESIAN_POINT('',(-96.028106265,20.999239307,13.746010415));
#3553=CARTESIAN_POINT('',(-96.094289088,21.063297535,13.746344328));
#3554=CARTESIAN_POINT('',(-96.250248222,21.148946325,13.746442835));
#3555=CARTESIAN_POINT('',(-96.339816353,21.17042256,13.746207297));
#3556=CARTESIAN_POINT('',(-96.517654833,21.164810228,13.745231));
#3557=CARTESIAN_POINT('',(-96.605687797,21.137729152,13.744491544));
#3558=CARTESIAN_POINT('',(-96.755925604,21.042417308,13.742712079));
#3559=CARTESIAN_POINT('',(-96.817929956,20.974313849,13.741674446));
#3560=CARTESIAN_POINT('',(-96.858348382,20.895067565,13.74063068));
#3561=CARTESIAN_POINT('',(-95.967486536,20.953773975,10.790939375));
#3562=CARTESIAN_POINT('',(-96.012825405,21.030333506,10.791512562));
#3563=CARTESIAN_POINT('',(-96.079012239,21.094410447,10.791846657));
#3564=CARTESIAN_POINT('',(-96.234990369,21.180084397,10.791945343));
#3565=CARTESIAN_POINT('',(-96.324573327,21.201566972,10.791709802));
#3566=CARTESIAN_POINT('',(-96.502440477,21.195951291,10.790733335));
#3567=CARTESIAN_POINT('',(-96.590487094,21.168860535,10.789993713));
#3568=CARTESIAN_POINT('',(-96.740739653,21.073518258,10.788213862));
#3569=CARTESIAN_POINT('',(-96.802744956,21.005394168,10.787176011));
#3570=CARTESIAN_POINT('',(-96.84315515,20.926127543,10.786132075));
#3571=CARTESIAN_POINT('',(-95.952210871,20.98484866,7.836441283));
#3572=CARTESIAN_POINT('',(-95.997544907,21.061427751,7.837014704));
#3573=CARTESIAN_POINT('',(-96.063735744,21.125523392,7.837348982));
#3574=CARTESIAN_POINT('',(-96.219732853,21.211222488,7.837447848));
#3575=CARTESIAN_POINT('',(-96.309330626,21.232711401,7.837212305));
#3576=CARTESIAN_POINT('',(-96.487226426,21.227092373,7.836235669));
#3577=CARTESIAN_POINT('',(-96.575286684,21.199991941,7.835495882));
#3578=CARTESIAN_POINT('',(-96.725553977,21.104619247,7.833715647));
#3579=CARTESIAN_POINT('',(-96.787560223,21.036474539,7.832677578));
#3580=CARTESIAN_POINT('',(-96.827962184,20.95718759,7.831633474));
#3581=CARTESIAN_POINT('',(-95.936935515,21.015923307,4.881943191));
#3582=CARTESIAN_POINT('',(-95.982264709,21.092521971,4.882516848));
#3583=CARTESIAN_POINT('',(-96.048459547,21.156636329,4.882851307));
#3584=CARTESIAN_POINT('',(-96.204475642,21.242360593,4.882950353));
#3585=CARTESIAN_POINT('',(-96.294088241,21.263855849,4.882714807));
#3586=CARTESIAN_POINT('',(-96.472012707,21.258233469,4.881738001));
#3587=CARTESIAN_POINT('',(-96.560086616,21.231123353,4.880998048));
#3588=CARTESIAN_POINT('',(-96.710368646,21.135720217,4.879217426));
#3589=CARTESIAN_POINT('',(-96.77237583,21.067554875,4.87817914));
#3590=CARTESIAN_POINT('',(-96.812769541,20.988247588,4.877134867));
#3591=B_SPLINE_SURFACE_WITH_KNOTS('',3,3,((#3551,#3552,#3553,#3554,#3555,#3556,#3557,#3558,#3559,#3560),(#3561,#3562,#3563,#3564,#3565,#3566,#3567,#3568,#3569,#3570),(#3571,#3572,#3573,#3574,#3575,#3576,#3577,#3578,#3579,#3580),(#3581,#3582,#3583,#3584,#3585,#3586,#3587,#3588,#3589,#3590)),.UNSPECIFIED.,.F.,.F.,.U.,(4,4),(4,2,2,2,4),(0.006655944,0.015520046),(0.,0.543217337,1.086434673,1.62965201,2.172868251),.UNSPECIFIED.);
#3592=ORIENTED_EDGE('',*,*,#3544,.F.);
#3593=ORIENTED_EDGE('',*,*,#1025,.F.);
#3594=ORIENTED_EDGE('',*,*,#2281,.F.);
#3595=ORIENTED_EDGE('',*,*,#265,.F.);
#3596=ORIENTED_EDGE('',*,*,#844,.T.);
#3597=ORIENTED_EDGE('',*,*,#1131,.F.);
#3598=ORIENTED_EDGE('',*,*,#1158,.F.);
#3599=EDGE_LOOP('',(#3592,#3593,#3594,#3595,#3596,#3597,#3598));
#3600=FACE_BOUND('',#3599,.T.);
#3601=ADVANCED_FACE('',(#3600),#3591,.F.);
#3602=CARTESIAN_POINT('',(-98.641506702,31.322677421,11.868461173));
#3603=DIRECTION('',(-0.053305508,-0.998519844,-0.010800143));
#3604=DIRECTION('',(0.998578085,-0.053308617,0.));
#3605=AXIS2_PLACEMENT_3D('',#3602,#3603,#3604);
#3606=CYLINDRICAL_SURFACE('',#3605,1.6);
#3607=CARTESIAN_POINT('',(-97.544853537,21.851297097,11.766939825));
#3608=VERTEX_POINT('',#3607);
#3609=CARTESIAN_POINT('',(-97.544853537,21.851297097,11.766939825));
#3610=DIRECTION('',(0.053305508,0.998519844,0.010800143));
#3611=VECTOR('',#3610,0.712863926);
#3612=LINE('',#3609,#3611);
#3613=EDGE_CURVE('',#3608,#758,#3612,.T.);
#3614=ORIENTED_EDGE('',*,*,#3613,.F.);
#3615=CARTESIAN_POINT('',(-100.740303409,22.02188467,11.766939825));
#3616=VERTEX_POINT('',#3615);
#3617=CARTESIAN_POINT('',(-99.142578473,21.936590884,11.766939825));
#3618=DIRECTION('',(-0.053305508,-0.998519844,-0.010800143));
#3619=DIRECTION('',(-0.998578085,0.053308617,0.));
#3620=AXIS2_PLACEMENT_3D('',#3617,#3618,#3619);
#3621=CIRCLE('',#3620,1.6);
#3622=EDGE_CURVE('',#3608,#3616,#3621,.T.);
#3623=ORIENTED_EDGE('',*,*,#3622,.T.);
#3624=CARTESIAN_POINT('',(-99.142578473,21.936590884,11.766939825));
#3625=DIRECTION('',(-0.053305508,-0.998519844,-0.010800143));
#3626=DIRECTION('',(-0.998578085,0.053308617,0.));
#3627=AXIS2_PLACEMENT_3D('',#3624,#3625,#3626);
#3628=CIRCLE('',#3627,1.6);
#3629=EDGE_CURVE('',#3616,#3608,#3628,.T.);
#3630=ORIENTED_EDGE('',*,*,#3629,.T.);
#3631=ORIENTED_EDGE('',*,*,#3613,.T.);
#3632=ORIENTED_EDGE('',*,*,#764,.F.);
#3633=ORIENTED_EDGE('',*,*,#771,.F.);
#3634=EDGE_LOOP('',(#3614,#3623,#3630,#3631,#3632,#3633));
#3635=FACE_BOUND('',#3634,.T.);
#3636=ADVANCED_FACE('',(#3635),#3606,.F.);
#3637=CARTESIAN_POINT('',(-99.174561777,21.337478977,11.760459739));
#3638=DIRECTION('',(-0.053305508,-0.998519844,-0.010800143));
#3639=DIRECTION('',(0.998578085,-0.053308617,0.));
#3640=AXIS2_PLACEMENT_3D('',#3637,#3638,#3639);
#3641=CONICAL_SURFACE('',#3640,2.2,45.);
#3642=CARTESIAN_POINT('',(-96.977689991,21.22020002,11.760459739));
#3643=DIRECTION('',(-0.668408649,0.743755038,0.007636855));
#3644=VECTOR('',#3643,0.848528137);
#3645=LINE('',#3642,#3644);
#3646=EDGE_CURVE('',#233,#3608,#3645,.T.);
#3647=ORIENTED_EDGE('',*,*,#3646,.F.);
#3648=ORIENTED_EDGE('',*,*,#239,.F.);
#3649=ORIENTED_EDGE('',*,*,#246,.F.);
#3650=ORIENTED_EDGE('',*,*,#3646,.T.);
#3651=ORIENTED_EDGE('',*,*,#3629,.F.);
#3652=ORIENTED_EDGE('',*,*,#3622,.F.);
#3653=EDGE_LOOP('',(#3647,#3648,#3649,#3650,#3651,#3652));
#3654=FACE_BOUND('',#3653,.T.);
#3655=ADVANCED_FACE('',(#3654),#3641,.F.);
#3656=CARTESIAN_POINT('',(-103.347786524,21.553284141,-11.230444601));
#3657=DIRECTION('',(-0.00499956,-0.010802168,0.999929156));
#3658=DIRECTION('',(0.998518572,-0.054233225,0.004406629));
#3659=AXIS2_PLACEMENT_3D('',#3656,#3657,#3658);
#3660=CYLINDRICAL_SURFACE('',#3659,1.7);
#3661=ORIENTED_EDGE('',*,*,#125,.T.);
#3662=ORIENTED_EDGE('',*,*,#743,.T.);
#3663=ORIENTED_EDGE('',*,*,#3121,.T.);
#3664=ORIENTED_EDGE('',*,*,#194,.T.);
#3665=EDGE_LOOP('',(#3661,#3662,#3663,#3664));
#3666=FACE_BOUND('',#3665,.T.);
#3667=ADVANCED_FACE('',(#3666),#3660,.F.);
#3668=OVER_RIDING_STYLED_ITEM('',(#169),#3667,#26);
#3669=CARTESIAN_POINT('',(-100.097109061,-4.615375321,7.167604169));
#3670=DIRECTION('',(0.034165206,0.999356027,0.010966799));
#3671=DIRECTION('',(-0.999403694,0.034217614,-0.004627282));
#3672=AXIS2_PLACEMENT_3D('',#3669,#3670,#3671);
#3673=CYLINDRICAL_SURFACE('',#3672,6.9);
#3674=ORIENTED_EDGE('',*,*,#532,.F.);
#3675=ORIENTED_EDGE('',*,*,#791,.F.);
#3676=ORIENTED_EDGE('',*,*,#715,.T.);
#3677=ORIENTED_EDGE('',*,*,#3232,.T.);
#3678=EDGE_LOOP('',(#3674,#3675,#3676,#3677));
#3679=FACE_BOUND('',#3678,.T.);
#3680=ADVANCED_FACE('',(#3679),#3673,.T.);
#3681=OVER_RIDING_STYLED_ITEM('',(#651),#3680,#26);
#3682=CARTESIAN_POINT('',(-101.203865948,-35.941966688,6.583677788));
#3683=DIRECTION('',(0.034165206,0.999356027,0.010966799));
#3684=DIRECTION('',(-0.000382736,-0.010960122,0.999939863));
#3685=AXIS2_PLACEMENT_3D('',#3682,#3683,#3684);
#3686=CYLINDRICAL_SURFACE('',#3685,7.2);
#3687=ORIENTED_EDGE('',*,*,#2361,.F.);
#3688=ORIENTED_EDGE('',*,*,#2481,.T.);
#3689=ORIENTED_EDGE('',*,*,#3309,.F.);
#3690=ORIENTED_EDGE('',*,*,#2431,.F.);
#3691=EDGE_LOOP('',(#3687,#3688,#3689,#3690));
#3692=FACE_BOUND('',#3691,.T.);
#3693=ADVANCED_FACE('',(#3692),#3686,.T.);
#3694=OVER_RIDING_STYLED_ITEM('',(#2396),#3693,#26);
#3695=CARTESIAN_POINT('',(-100.889770477,-26.947449245,6.583677788));
#3696=DIRECTION('',(0.034165206,0.999356027,0.010966799));
#3697=DIRECTION('',(-0.000382736,-0.010960122,0.999939863));
#3698=AXIS2_PLACEMENT_3D('',#3695,#3696,#3697);
#3699=CYLINDRICAL_SURFACE('',#3698,7.15);
#3700=ORIENTED_EDGE('',*,*,#2501,.F.);
#3701=ORIENTED_EDGE('',*,*,#2621,.T.);
#3702=ORIENTED_EDGE('',*,*,#3292,.F.);
#3703=ORIENTED_EDGE('',*,*,#2571,.F.);
#3704=EDGE_LOOP('',(#3700,#3701,#3702,#3703));
#3705=FACE_BOUND('',#3704,.T.);
#3706=ADVANCED_FACE('',(#3705),#3699,.T.);
#3707=OVER_RIDING_STYLED_ITEM('',(#2536),#3706,#26);
#3708=CARTESIAN_POINT('',(-99.363372888,10.43317828,10.771031835));
#3709=DIRECTION('',(0.054329641,0.998464743,0.01079111));
#3710=DIRECTION('',(-0.998522882,0.054332805,-0.));
#3711=AXIS2_PLACEMENT_3D('',#3708,#3709,#3710);
#3712=CYLINDRICAL_SURFACE('',#3711,2.5);
#3713=ORIENTED_EDGE('',*,*,#3422,.T.);
#3714=ORIENTED_EDGE('',*,*,#1705,.T.);
#3715=ORIENTED_EDGE('',*,*,#1439,.F.);
#3716=ORIENTED_EDGE('',*,*,#1300,.F.);
#3717=ORIENTED_EDGE('',*,*,#1481,.F.);
#3718=ORIENTED_EDGE('',*,*,#1550,.T.);
#3719=ORIENTED_EDGE('',*,*,#3510,.T.);
#3720=EDGE_LOOP('',(#3713,#3714,#3715,#3716,#3717,#3718,#3719));
#3721=FACE_BOUND('',#3720,.T.);
#3722=ADVANCED_FACE('',(#3721),#3712,.F.);
#3723=CLOSED_SHELL('',(#111,#162,#223,#295,#327,#410,#435,#452,#483,#518,#644,#748,#811,#943,#1094,#1137,#1172,#1236,#1268,#1328,#1353,#1397,#1443,#1485,#1650,#1747,
#1801,#1847,#1893,#1947,#1987,#2042,#2101,#2209,#2240,#2314,#2346,#2389,#2441,#2486,#2529,#2581,#2626,#2646,#2688,#2719,#2752,#2791,#2807,#2833,#2873,
#2904,#2938,#2964,#2992,#3034,#3065,#3127,#3140,#3165,#3191,#3206,#3255,#3281,#3299,#3316,#3336,#3356,#3379,#3410,#3438,#3458,#3479,#3516,#3528,#3549,
#3601,#3636,#3655,#3667,#3680,#3693,#3706,#3722));
#3724=MANIFOLD_SOLID_BREP('Print4khan',#3723);
#3725=COLOUR_RGB('',0.321568638,0.34117648,0.360784322);
#3726=FILL_AREA_STYLE_COLOUR('',#3725);
#3727=FILL_AREA_STYLE('',(#3726));
#3728=SURFACE_STYLE_FILL_AREA(#3727);
#3729=SURFACE_SIDE_STYLE('',(#3728));
#3730=SURFACE_STYLE_USAGE(.BOTH.,#3729);
#3731=PRESENTATION_STYLE_ASSIGNMENT((#3730));
#26=STYLED_ITEM('',(#3731),#3724);
#3733=CARTESIAN_POINT('',(-134.676447358,21.447939942,13.896247563));
#3734=CARTESIAN_POINT('',(-134.764235661,21.452630585,13.895873239));
#3735=CARTESIAN_POINT('',(-134.853141605,21.434589075,13.895253504));
#3736=CARTESIAN_POINT('',(-134.965898921,21.379590612,13.894128405));
#3737=CARTESIAN_POINT('',(-134.997807544,21.359408083,13.893761252));
#3738=CARTESIAN_POINT('',(-135.02721518,21.336070939,13.893372866));
#3739=CARTESIAN_POINT('',(-134.661956556,21.479631375,10.894716678));
#3740=CARTESIAN_POINT('',(-134.749758546,21.484322747,10.894342294));
#3741=CARTESIAN_POINT('',(-134.838678487,21.466274733,10.89372242));
#3742=CARTESIAN_POINT('',(-134.951449031,21.411258777,10.89259707));
#3743=CARTESIAN_POINT('',(-134.983360727,21.391069977,10.892229835));
#3744=CARTESIAN_POINT('',(-135.012770308,21.367725871,10.891841366));
#3745=CARTESIAN_POINT('',(-134.64746548,21.511322793,7.893185795));
#3746=CARTESIAN_POINT('',(-134.735281161,21.516014889,7.892811356));
#3747=CARTESIAN_POINT('',(-134.824215102,21.497960364,7.89219135));
#3748=CARTESIAN_POINT('',(-134.936998871,21.4429269,7.891065757));
#3749=CARTESIAN_POINT('',(-134.968913639,21.422731824,7.890698442));
#3750=CARTESIAN_POINT('',(-134.998325163,21.399380752,7.890309892));
#3751=CARTESIAN_POINT('',(-134.632974077,21.543014193,4.891654912));
#3752=CARTESIAN_POINT('',(-134.720803444,21.547707017,4.891280413));
#3753=CARTESIAN_POINT('',(-134.809751383,21.529645986,4.890660269));
#3754=CARTESIAN_POINT('',(-134.922548374,21.47459502,4.889534425));
#3755=CARTESIAN_POINT('',(-134.954466213,21.454393671,4.889167029));
#3756=CARTESIAN_POINT('',(-134.983879678,21.431035634,4.888778395));
#3757=B_SPLINE_SURFACE_WITH_KNOTS('',3,3,((#3733,#3734,#3735,#3736,#3737,#3738),(#3739,#3740,#3741,#3742,#3743,#3744),(#3745,#3746,#3747,#3748,#3749,#3750),(#3751,#3752,#3753,#3754,#3755,#3756)),.UNSPECIFIED.,.F.,.F.,.U.,(4,4),(4,2,4),(0.008404617,0.017409816),(0.,0.5,0.713537805),.UNSPECIFIED.);
#3758=CARTESIAN_POINT('',(-134.755847903,21.496090505,8.878323346));
#3759=VERTEX_POINT('',#3758);
#3760=CARTESIAN_POINT('',(-134.735830901,21.538301744,4.891108555));
#3761=VERTEX_POINT('',#3760);
#3762=CARTESIAN_POINT('',(-134.755847903,21.496090505,8.878323346));
#3763=CARTESIAN_POINT('',(-134.749175515,21.510161133,7.549251751));
#3764=CARTESIAN_POINT('',(-134.742503181,21.524231545,6.220180154));
#3765=CARTESIAN_POINT('',(-134.735830901,21.538301744,4.891108555));
#3766=B_SPLINE_CURVE_WITH_KNOTS('',3,(#3762,#3763,#3764,#3765),.UNSPECIFIED.,.F.,.F.,(4,4),(0.003059621,0.00704711),.UNSPECIFIED.);
#3767=EDGE_CURVE('',#3759,#3761,#3766,.T.);
#3768=ORIENTED_EDGE('',*,*,#3767,.F.);
#3769=CARTESIAN_POINT('',(-134.65331965,21.498520447,9.105711921));
#3770=VERTEX_POINT('',#3769);
#3771=CARTESIAN_POINT('',(-134.65331965,21.498520447,9.105711921));
#3772=CARTESIAN_POINT('',(-134.685995625,21.500570825,9.077422004));
#3773=CARTESIAN_POINT('',(-134.711909922,21.49929812,9.04234355));
#3774=CARTESIAN_POINT('',(-134.729430978,21.498037262,9.003373839));
#3775=CARTESIAN_POINT('',(-134.746952034,21.496776403,8.964404128));
#3776=CARTESIAN_POINT('',(-134.756064649,21.495632821,8.921559294));
#3777=CARTESIAN_POINT('',(-134.755847903,21.496090505,8.878323346));
#3778=B_SPLINE_CURVE_WITH_KNOTS('',3,(#3771,#3772,#3773,#3774,#3775,#3776,#3777),.UNSPECIFIED.,.F.,.F.,(4,3,4),(0.,0.000127869,0.000255738),.UNSPECIFIED.);
#3779=EDGE_CURVE('',#3770,#3759,#3778,.T.);
#3780=ORIENTED_EDGE('',*,*,#3779,.F.);
#3781=CARTESIAN_POINT('',(-134.676447697,21.44793996,13.896247562));
#3782=VERTEX_POINT('',#3781);
#3783=CARTESIAN_POINT('',(-134.676447435,21.447939946,13.896247563));
#3784=CARTESIAN_POINT('',(-134.668738171,21.464800113,12.299402349));
#3785=CARTESIAN_POINT('',(-134.661028879,21.481660278,10.702557135));
#3786=CARTESIAN_POINT('',(-134.653319445,21.498520436,9.105711922));
#3787=B_SPLINE_CURVE_WITH_KNOTS('',3,(#3783,#3784,#3785,#3786),.UNSPECIFIED.,.F.,.F.,(4,4),(0.008404617,0.013195475),.UNSPECIFIED.);
#3788=EDGE_CURVE('',#3782,#3770,#3787,.T.);
#3789=ORIENTED_EDGE('',*,*,#3788,.F.);
#3790=CARTESIAN_POINT('',(-135.02653056,21.337678489,13.751379816));
#3791=VERTEX_POINT('',#3790);
#3792=CARTESIAN_POINT('',(-135.02653056,21.337678489,13.751379816));
#3793=CARTESIAN_POINT('',(-134.926149502,21.41696273,13.795908355));
#3794=CARTESIAN_POINT('',(-134.802675245,21.455202141,13.847841531));
#3795=CARTESIAN_POINT('',(-134.676447697,21.44793996,13.896247562));
#3796=B_SPLINE_CURVE_WITH_KNOTS('',3,(#3792,#3793,#3794,#3795),.UNSPECIFIED.,.F.,.F.,(4,4),(0.,0.000400392),.UNSPECIFIED.);
#3797=EDGE_CURVE('',#3791,#3782,#3796,.T.);
#3798=ORIENTED_EDGE('',*,*,#3797,.F.);
#3799=CARTESIAN_POINT('',(-134.983948126,21.431069323,4.891940063));
#3800=VERTEX_POINT('',#3799);
#3801=CARTESIAN_POINT('',(-134.983948126,21.431069323,4.891940063));
#3802=CARTESIAN_POINT('',(-134.998142573,21.399939076,7.845086646));
#3803=CARTESIAN_POINT('',(-135.012336718,21.368808798,10.79823323));
#3804=CARTESIAN_POINT('',(-135.02653056,21.337678489,13.751379816));
#3805=B_SPLINE_CURVE_WITH_KNOTS('',3,(#3801,#3802,#3803,#3804),.UNSPECIFIED.,.F.,.F.,(4,4),(0.004640966,0.013501),.UNSPECIFIED.);
#3806=EDGE_CURVE('',#3800,#3791,#3805,.T.);
#3807=ORIENTED_EDGE('',*,*,#3806,.F.);
#3808=CARTESIAN_POINT('',(-134.983948126,21.431069323,4.891940063));
#3809=CARTESIAN_POINT('',(-134.912863679,21.487480106,4.891990965));
#3810=CARTESIAN_POINT('',(-134.825916152,21.525140298,4.891700512));
#3811=CARTESIAN_POINT('',(-134.735830901,21.538301744,4.891108555));
#3812=B_SPLINE_CURVE_WITH_KNOTS('',3,(#3808,#3809,#3810,#3811),.UNSPECIFIED.,.F.,.F.,(4,4),(0.000137306,0.000409172),.UNSPECIFIED.);
#3813=EDGE_CURVE('',#3800,#3761,#3812,.T.);
#3814=ORIENTED_EDGE('',*,*,#3813,.T.);
#3815=EDGE_LOOP('',(#3768,#3780,#3789,#3798,#3807,#3814));
#3816=FACE_BOUND('',#3815,.T.);
#3817=ADVANCED_FACE('',(#3816),#3757,.F.);
#3818=CARTESIAN_POINT('',(-136.347786524,21.553284141,-11.230444601));
#3819=DIRECTION('',(-0.00499956,-0.010802168,0.999929156));
#3820=DIRECTION('',(0.998518572,-0.054233225,0.004406629));
#3821=AXIS2_PLACEMENT_3D('',#3818,#3819,#3820);
#3822=CYLINDRICAL_SURFACE('',#3821,1.7);
#3823=CARTESIAN_POINT('',(-134.750796104,21.243964085,8.875622709));
#3824=VERTEX_POINT('',#3823);
#3825=CARTESIAN_POINT('',(-134.730791708,21.28718606,4.874674574));
#3826=VERTEX_POINT('',#3825);
#3827=CARTESIAN_POINT('',(-134.750796104,21.243964085,8.875622709));
#3828=DIRECTION('',(0.00499956,0.010802168,-0.999929156));
#3829=VECTOR('',#3828,4.001231597);
#3830=LINE('',#3827,#3829);
#3831=EDGE_CURVE('',#3824,#3826,#3830,.T.);
#3832=ORIENTED_EDGE('',*,*,#3831,.F.);
#3833=CARTESIAN_POINT('',(-136.448277677,21.336160568,8.86813144));
#3834=DIRECTION('',(-0.00499956,-0.010802168,0.999929156));
#3835=DIRECTION('',(0.,-0.999941653,-0.010802303));
#3836=AXIS2_PLACEMENT_3D('',#3833,#3834,#3835);
#3837=CIRCLE('',#3836,1.7);
#3838=EDGE_CURVE('',#3824,#3759,#3837,.T.);
#3839=ORIENTED_EDGE('',*,*,#3838,.T.);
#3840=ORIENTED_EDGE('',*,*,#3767,.T.);
#3841=CARTESIAN_POINT('',(-134.761920742,21.71522059,4.893314066));
#3842=VERTEX_POINT('',#3841);
#3843=CARTESIAN_POINT('',(-136.428453466,21.378993229,4.903221139));
#3844=DIRECTION('',(0.008214595,-0.011253635,0.999902933));
#3845=DIRECTION('',(-0.999382439,0.034071802,0.008593788));
#3846=AXIS2_PLACEMENT_3D('',#3843,#3844,#3845);
#3847=ELLIPSE('',#3846,1.700148609,1.7);
#3848=EDGE_CURVE('',#3761,#3842,#3847,.T.);
#3849=ORIENTED_EDGE('',*,*,#3848,.T.);
#3850=CARTESIAN_POINT('',(-134.761849332,21.715374899,4.879031301));
#3851=VERTEX_POINT('',#3850);
#3852=CARTESIAN_POINT('',(-134.761849332,21.715374899,4.879031301));
#3853=CARTESIAN_POINT('',(-134.761873135,21.715323462,4.883792223));
#3854=CARTESIAN_POINT('',(-134.761896939,21.715272026,4.888553145));
#3855=CARTESIAN_POINT('',(-134.761920742,21.71522059,4.893314066));
#3856=B_SPLINE_CURVE_WITH_KNOTS('',3,(#3852,#3853,#3854,#3855),.UNSPECIFIED.,.F.,.F.,(4,4),(0.,0.000014284),.UNSPECIFIED.);
#3857=EDGE_CURVE('',#3851,#3842,#3856,.T.);
#3858=ORIENTED_EDGE('',*,*,#3857,.F.);
#3859=CARTESIAN_POINT('',(-136.428273281,21.379382542,4.867183373));
#3860=DIRECTION('',(0.004985058,0.010535668,-0.999932072));
#3861=DIRECTION('',(-0.054333164,-0.998464551,-0.010791078));
#3862=AXIS2_PLACEMENT_3D('',#3859,#3860,#3861);
#3863=ELLIPSE('',#3862,1.700000061,1.7);
#3864=EDGE_CURVE('',#3851,#3826,#3863,.T.);
#3865=ORIENTED_EDGE('',*,*,#3864,.T.);
#3866=EDGE_LOOP('',(#3832,#3839,#3840,#3849,#3858,#3865));
#3867=FACE_BOUND('',#3866,.T.);
#3868=ADVANCED_FACE('',(#3867),#3822,.F.);
#3869=OVER_RIDING_STYLED_ITEM('',(#169),#3868,#3732);
#3870=CARTESIAN_POINT('',(-136.448277677,21.336160568,8.86813144));
#3871=DIRECTION('',(-0.00499956,-0.010802168,0.999929156));
#3872=DIRECTION('',(0.,-0.999941653,-0.010802303));
#3873=AXIS2_PLACEMENT_3D('',#3870,#3871,#3872);
#3874=TOROIDAL_SURFACE('',#3873,2.,0.3);
#3875=CARTESIAN_POINT('',(-134.455765142,21.487173324,9.179746466));
#3876=VERTEX_POINT('',#3875);
#3877=CARTESIAN_POINT('',(-134.455765142,21.487173324,9.179746466));
#3878=CARTESIAN_POINT('',(-134.528343189,21.491051331,9.179426376));
#3879=CARTESIAN_POINT('',(-134.598426596,21.495075971,9.153236745));
#3880=CARTESIAN_POINT('',(-134.65331965,21.498520447,9.105711921));
#3881=B_SPLINE_CURVE_WITH_KNOTS('',3,(#3877,#3878,#3879,#3880),.UNSPECIFIED.,.F.,.F.,(4,4),(0.,0.000214957),.UNSPECIFIED.);
#3882=EDGE_CURVE('',#3876,#3770,#3881,.T.);
#3883=ORIENTED_EDGE('',*,*,#3882,.T.);
#3884=ORIENTED_EDGE('',*,*,#3779,.T.);
#3885=ORIENTED_EDGE('',*,*,#3838,.F.);
#3886=CARTESIAN_POINT('',(-135.863444646,19.739988521,8.853809286));
#3887=VERTEX_POINT('',#3886);
#3888=CARTESIAN_POINT('',(-136.448277677,21.336160568,8.86813144));
#3889=DIRECTION('',(-0.00499956,-0.010802168,0.999929156));
#3890=DIRECTION('',(0.,-0.999941653,-0.010802303));
#3891=AXIS2_PLACEMENT_3D('',#3888,#3889,#3890);
#3892=CIRCLE('',#3891,1.7);
#3893=EDGE_CURVE('',#3887,#3824,#3892,.T.);
#3894=ORIENTED_EDGE('',*,*,#3893,.F.);
#3895=CARTESIAN_POINT('',(-135.971154499,19.391123168,9.14952616));
#3896=VERTEX_POINT('',#3895);
#3897=CARTESIAN_POINT('',(-135.971154499,19.391123168,9.14952616));
#3898=CARTESIAN_POINT('',(-135.959594841,19.433137088,9.150037831));
#3899=CARTESIAN_POINT('',(-135.947909732,19.473799429,9.1435514));
#3900=CARTESIAN_POINT('',(-135.936154355,19.513215363,9.130541631));
#3901=CARTESIAN_POINT('',(-135.924398978,19.552631298,9.117531862));
#3902=CARTESIAN_POINT('',(-135.912797876,19.589997172,9.098045911));
#3903=CARTESIAN_POINT('',(-135.90224369,19.623044813,9.072492118));
#3904=CARTESIAN_POINT('',(-135.891689504,19.656092454,9.046938324));
#3905=CARTESIAN_POINT('',(-135.882115543,19.685032313,9.015150904));
#3906=CARTESIAN_POINT('',(-135.875032566,19.70609506,8.977620964));
#3907=CARTESIAN_POINT('',(-135.867949588,19.727157807,8.940091023));
#3908=CARTESIAN_POINT('',(-135.863663276,19.739516083,8.897593613));
#3909=CARTESIAN_POINT('',(-135.863444646,19.739988521,8.853809286));
#3910=B_SPLINE_CURVE_WITH_KNOTS('',3,(#3897,#3898,#3899,#3900,#3901,#3902,#3903,#3904,#3905,#3906,#3907,#3908,#3909),.UNSPECIFIED.,.F.,.F.,(4,3,3,3,4),(0.,0.000128362,0.000256724,0.000385085,0.000513447),.UNSPECIFIED.);
#3911=EDGE_CURVE('',#3896,#3887,#3910,.T.);
#3912=ORIENTED_EDGE('',*,*,#3911,.F.);
#3913=CARTESIAN_POINT('',(-136.449777545,21.332919917,9.168110187));
#3914=DIRECTION('',(0.00499956,0.010802168,-0.999929156));
#3915=DIRECTION('',(0.,-0.999941653,-0.010802303));
#3916=AXIS2_PLACEMENT_3D('',#3913,#3914,#3915);
#3917=CIRCLE('',#3916,2.);
#3918=EDGE_CURVE('',#3876,#3896,#3917,.T.);
#3919=ORIENTED_EDGE('',*,*,#3918,.F.);
#3920=EDGE_LOOP('',(#3883,#3884,#3885,#3894,#3912,#3919));
#3921=FACE_BOUND('',#3920,.T.);
#3922=ADVANCED_FACE('',(#3921),#3874,.T.);
#3923=OVER_RIDING_STYLED_ITEM('',(#169),#3922,#3732);
#3924=CARTESIAN_POINT('',(-133.264673452,21.382279307,12.998863404));
#3925=DIRECTION('',(0.053305508,0.998519844,0.010800143));
#3926=DIRECTION('',(-0.998578085,0.053308617,0.));
#3927=AXIS2_PLACEMENT_3D('',#3924,#3925,#3926);
#3928=PLANE('',#3927);
#3929=CARTESIAN_POINT('',(-134.371433564,21.454757934,11.760459739));
#3930=VERTEX_POINT('',#3929);
#3931=CARTESIAN_POINT('',(-129.977689991,21.22020002,11.760459739));
#3932=VERTEX_POINT('',#3931);
#3933=CARTESIAN_POINT('',(-132.174561777,21.337478977,11.760459739));
#3934=DIRECTION('',(0.053305508,0.998519844,0.010800143));
#3935=DIRECTION('',(-0.998578085,0.053308617,-0.));
#3936=AXIS2_PLACEMENT_3D('',#3933,#3934,#3935);
#3937=CIRCLE('',#3936,2.2);
#3938=EDGE_CURVE('',#3930,#3932,#3937,.T.);
#3939=ORIENTED_EDGE('',*,*,#3938,.T.);
#3940=CARTESIAN_POINT('',(-132.174561777,21.337478977,11.760459739));
#3941=DIRECTION('',(0.053305508,0.998519844,0.010800143));
#3942=DIRECTION('',(-0.998578085,0.053308617,-0.));
#3943=AXIS2_PLACEMENT_3D('',#3940,#3941,#3942);
#3944=CIRCLE('',#3943,2.2);
#3945=EDGE_CURVE('',#3932,#3930,#3944,.T.);
#3946=ORIENTED_EDGE('',*,*,#3945,.T.);
#3947=EDGE_LOOP('',(#3939,#3946));
#3948=FACE_BOUND('',#3947,.T.);
#3949=CARTESIAN_POINT('',(-129.362853604,21.215047034,9.202270824));
#3950=VERTEX_POINT('',#3949);
#3951=CARTESIAN_POINT('',(-134.455765142,21.487173324,9.179746466));
#3952=DIRECTION('',(0.998565803,-0.053355729,0.004416345));
#3953=VECTOR('',#3952,5.10022627);
#3954=LINE('',#3951,#3953);
#3955=EDGE_CURVE('',#3876,#3950,#3954,.T.);
#3956=ORIENTED_EDGE('',*,*,#3955,.T.);
#3957=CARTESIAN_POINT('',(-129.386283801,21.167152897,13.745933193));
#3958=VERTEX_POINT('',#3957);
#3959=CARTESIAN_POINT('',(-129.362853604,21.215047034,9.202270824));
#3960=CARTESIAN_POINT('',(-129.370663585,21.199082317,10.716824947));
#3961=CARTESIAN_POINT('',(-129.37847402,21.183117625,12.231379069));
#3962=CARTESIAN_POINT('',(-129.38628417,21.167152917,13.745933191));
#3963=B_SPLINE_CURVE_WITH_KNOTS('',3,(#3959,#3960,#3961,#3962),.UNSPECIFIED.,.F.,.F.,(4,4),(0.006655944,0.011199919),.UNSPECIFIED.);
#3964=EDGE_CURVE('',#3950,#3958,#3963,.T.);
#3965=ORIENTED_EDGE('',*,*,#3964,.T.);
#3966=CARTESIAN_POINT('',(-130.571058947,21.225987112,14.154067542));
#3967=VERTEX_POINT('',#3966);
#3968=CARTESIAN_POINT('',(-132.208198887,21.385865489,7.45293831));
#3969=DIRECTION('',(-0.053305508,-0.998519844,-0.010800143));
#3970=DIRECTION('',(-0.998544462,0.053211615,0.008802317));
#3971=AXIS2_PLACEMENT_3D('',#3968,#3969,#3970);
#3972=ELLIPSE('',#3971,6.901266652,6.9);
#3973=EDGE_CURVE('',#3958,#3967,#3972,.T.);
#3974=ORIENTED_EDGE('',*,*,#3973,.T.);
#3975=CARTESIAN_POINT('',(-133.73500488,21.394591193,14.181958193));
#3976=VERTEX_POINT('',#3975);
#3977=CARTESIAN_POINT('',(-133.73500488,21.394591193,14.181958193));
#3978=DIRECTION('',(0.998544462,-0.053211615,-0.008802317));
#3979=VECTOR('',#3978,3.168557889);
#3980=LINE('',#3977,#3979);
#3981=EDGE_CURVE('',#3976,#3967,#3980,.T.);
#3982=ORIENTED_EDGE('',*,*,#3981,.F.);
#3983=CARTESIAN_POINT('',(-132.208198887,21.385865489,7.45293831));
#3984=DIRECTION('',(0.053305508,0.998519844,0.010800143));
#3985=DIRECTION('',(-0.998544462,0.053211615,0.008802317));
#3986=AXIS2_PLACEMENT_3D('',#3983,#3984,#3985);
#3987=ELLIPSE('',#3986,6.901266652,6.9);
#3988=EDGE_CURVE('',#3782,#3976,#3987,.T.);
#3989=ORIENTED_EDGE('',*,*,#3988,.F.);
#3990=ORIENTED_EDGE('',*,*,#3788,.T.);
#3991=ORIENTED_EDGE('',*,*,#3882,.F.);
#3992=EDGE_LOOP('',(#3956,#3965,#3974,#3982,#3989,#3990,#3991));
#3993=FACE_BOUND('',#3992,.T.);
#3994=ADVANCED_FACE('',(#3948,#3993),#3928,.F.);
#3995=CARTESIAN_POINT('',(-132.830221293,22.597475604,4.897955385));
#3996=DIRECTION('',(0.004985058,0.010535668,-0.999932072));
#3997=DIRECTION('',(-0.998518572,0.054233225,-0.004406589));
#3998=AXIS2_PLACEMENT_3D('',#3995,#3996,#3997);
#3999=PLANE('',#3998);
#4000=CARTESIAN_POINT('',(-133.691626652,21.498026207,4.882076717));
#4001=VERTEX_POINT('',#4000);
#4002=CARTESIAN_POINT('',(-133.687560038,21.572757165,4.882884384));
#4003=VERTEX_POINT('',#4002);
#4004=CARTESIAN_POINT('',(-133.691626652,21.498026207,4.882076717));
#4005=DIRECTION('',(0.054333164,0.998464551,0.010791078));
#4006=VECTOR('',#4005,0.07484588);
#4007=LINE('',#4004,#4006);
#4008=EDGE_CURVE('',#4001,#4003,#4007,.T.);
#4009=ORIENTED_EDGE('',*,*,#4008,.F.);
#4010=CARTESIAN_POINT('',(-132.287477074,21.49794743,4.889076129));
#4011=VERTEX_POINT('',#4010);
#4012=CARTESIAN_POINT('',(-133.691626652,21.498026207,4.882076717));
#4013=DIRECTION('',(0.999987575,-0.000056102,0.004984744));
#4014=VECTOR('',#4013,1.404167025);
#4015=LINE('',#4012,#4014);
#4016=EDGE_CURVE('',#4001,#4011,#4015,.T.);
#4017=ORIENTED_EDGE('',*,*,#4016,.T.);
#4018=CARTESIAN_POINT('',(-133.687560038,21.572757165,4.882884384));
#4019=DIRECTION('',(0.998565804,-0.053355726,0.00441607));
#4020=VECTOR('',#4019,1.402093841);
#4021=LINE('',#4018,#4020);
#4022=EDGE_CURVE('',#4003,#4011,#4021,.T.);
#4023=ORIENTED_EDGE('',*,*,#4022,.F.);
#4024=EDGE_LOOP('',(#4009,#4017,#4023));
#4025=FACE_BOUND('',#4024,.T.);
#4026=ADVANCED_FACE('',(#4025),#3999,.F.);
#4027=OVER_RIDING_STYLED_ITEM('',(#169),#4026,#3732);
#4028=CARTESIAN_POINT('',(-131.650374836,21.401427126,13.46505469));
#4029=DIRECTION('',(-0.,-0.999936672,-0.011254015));
#4030=DIRECTION('',(0.,0.011254015,-0.999936672));
#4031=AXIS2_PLACEMENT_3D('',#4028,#4029,#4030);
#4032=PLANE('',#4031);
#4033=ORIENTED_EDGE('',*,*,#4016,.F.);
#4034=CARTESIAN_POINT('',(-128.921114827,21.498467242,4.842890053));
#4035=VERTEX_POINT('',#4034);
#4036=CARTESIAN_POINT('',(-128.921114827,21.498467242,4.842890053));
#4037=DIRECTION('',(-0.99996626,-0.000092447,0.008214075));
#4038=VECTOR('',#4037,4.770672789);
#4039=LINE('',#4036,#4038);
#4040=EDGE_CURVE('',#4035,#4001,#4039,.T.);
#4041=ORIENTED_EDGE('',*,*,#4040,.F.);
#4042=CARTESIAN_POINT('',(-128.920950922,21.4982427,4.862840987));
#4043=VERTEX_POINT('',#4042);
#4044=CARTESIAN_POINT('',(-128.920950922,21.4982427,4.862840987));
#4045=DIRECTION('',(-0.008214595,0.011253635,-0.999902933));
#4046=VECTOR('',#4045,0.01995287);
#4047=LINE('',#4044,#4046);
#4048=EDGE_CURVE('',#4043,#4035,#4047,.T.);
#4049=ORIENTED_EDGE('',*,*,#4048,.F.);
#4050=CARTESIAN_POINT('',(-129.253819794,21.498211926,4.865575289));
#4051=VERTEX_POINT('',#4050);
#4052=CARTESIAN_POINT('',(-129.253819794,21.498211926,4.865575289));
#4053=DIRECTION('',(0.99996626,0.000092447,-0.008214075));
#4054=VECTOR('',#4053,0.332880103);
#4055=LINE('',#4052,#4054);
#4056=EDGE_CURVE('',#4051,#4043,#4055,.T.);
#4057=ORIENTED_EDGE('',*,*,#4056,.F.);
#4058=CARTESIAN_POINT('',(-129.253913199,21.497986936,4.885566031));
#4059=VERTEX_POINT('',#4058);
#4060=CARTESIAN_POINT('',(-129.253819794,21.498211926,4.865575289));
#4061=CARTESIAN_POINT('',(-129.253850929,21.498136929,4.872238869));
#4062=CARTESIAN_POINT('',(-129.253882064,21.498061932,4.87890245));
#4063=CARTESIAN_POINT('',(-129.253913199,21.497986936,4.885566031));
#4064=B_SPLINE_CURVE_WITH_KNOTS('',3,(#4060,#4061,#4062,#4063),.UNSPECIFIED.,.F.,.F.,(4,4),(0.000067474,0.000087466),.UNSPECIFIED.);
#4065=EDGE_CURVE('',#4051,#4059,#4064,.T.);
#4066=ORIENTED_EDGE('',*,*,#4065,.T.);
#4067=CARTESIAN_POINT('',(-129.367483609,21.497993326,4.884998258));
#4068=VERTEX_POINT('',#4067);
#4069=CARTESIAN_POINT('',(-129.253913199,21.497986936,4.885566031));
#4070=DIRECTION('',(-0.999987502,0.000056265,-0.004999244));
#4071=VECTOR('',#4070,0.11357183);
#4072=LINE('',#4069,#4071);
#4073=EDGE_CURVE('',#4059,#4068,#4072,.T.);
#4074=ORIENTED_EDGE('',*,*,#4073,.T.);
#4075=CARTESIAN_POINT('',(-129.367387307,21.498201427,4.866508172));
#4076=VERTEX_POINT('',#4075);
#4077=CARTESIAN_POINT('',(-135.703758332,3.760300013,1580.906529938));
#4078=DIRECTION('',(-0.,-0.999936672,-0.011254015));
#4079=DIRECTION('',(-0.00499956,-0.011253874,0.999924174));
#4080=AXIS2_PLACEMENT_3D('',#4077,#4078,#4079);
#4081=ELLIPSE('',#4080,3763.276660375,1.7);
#4082=EDGE_CURVE('',#4068,#4076,#4081,.T.);
#4083=ORIENTED_EDGE('',*,*,#4082,.T.);
#4084=CARTESIAN_POINT('',(-130.425320108,21.49810362,4.875198405));
#4085=VERTEX_POINT('',#4084);
#4086=CARTESIAN_POINT('',(-130.425320108,21.49810362,4.875198405));
#4087=DIRECTION('',(0.99996626,0.000092447,-0.008214075));
#4088=VECTOR('',#4087,1.057968498);
#4089=LINE('',#4086,#4088);
#4090=EDGE_CURVE('',#4085,#4076,#4089,.T.);
#4091=ORIENTED_EDGE('',*,*,#4090,.F.);
#4092=CARTESIAN_POINT('',(-132.267523455,21.470611846,7.317885168));
#4093=VERTEX_POINT('',#4092);
#4094=CARTESIAN_POINT('',(-132.114508506,21.504071021,4.3449856));
#4095=DIRECTION('',(0.,0.999936672,0.011254015));
#4096=DIRECTION('',(-0.0439109,-0.01124316,0.998972184));
#4097=AXIS2_PLACEMENT_3D('',#4094,#4095,#4096);
#4098=ELLIPSE('',#4097,2.977186547,1.731230517);
#4099=EDGE_CURVE('',#4093,#4085,#4098,.T.);
#4100=ORIENTED_EDGE('',*,*,#4099,.F.);
#4101=CARTESIAN_POINT('',(-132.267523455,21.470611846,7.317885168));
#4102=DIRECTION('',(-0.008214595,0.011253635,-0.999902933));
#4103=VECTOR('',#4102,2.429044818);
#4104=LINE('',#4101,#4103);
#4105=EDGE_CURVE('',#4093,#4011,#4104,.T.);
#4106=ORIENTED_EDGE('',*,*,#4105,.T.);
#4107=EDGE_LOOP('',(#4033,#4041,#4049,#4057,#4066,#4074,#4083,#4091,#4100,#4106));
#4108=FACE_BOUND('',#4107,.T.);
#4109=ADVANCED_FACE('',(#4108),#4032,.T.);
#4110=CARTESIAN_POINT('',(-133.260409012,21.462160895,12.999727415));
#4111=DIRECTION('',(0.053305508,0.998519844,0.010800143));
#4112=DIRECTION('',(-0.998578085,0.053308617,0.));
#4113=AXIS2_PLACEMENT_3D('',#4110,#4111,#4112);
#4114=PLANE('',#4113);
#4115=CARTESIAN_POINT('',(-133.818630573,21.579741806,4.884039791));
#4116=VERTEX_POINT('',#4115);
#4117=CARTESIAN_POINT('',(-132.115088144,21.494488014,4.358066174));
#4118=DIRECTION('',(-0.053305508,-0.998519844,-0.010800143));
#4119=DIRECTION('',(-0.005723046,-0.010509856,0.999928392));
#4120=AXIS2_PLACEMENT_3D('',#4117,#4118,#4119);
#4121=ELLIPSE('',#4120,2.969865954,1.731230517);
#4122=EDGE_CURVE('',#4093,#4116,#4121,.T.);
#4123=ORIENTED_EDGE('',*,*,#4122,.T.);
#4124=CARTESIAN_POINT('',(-133.818630573,21.579741806,4.884039791));
#4125=DIRECTION('',(0.998544462,-0.053211615,-0.008802317));
#4126=VECTOR('',#4125,0.131261591);
#4127=LINE('',#4124,#4126);
#4128=EDGE_CURVE('',#4116,#4003,#4127,.T.);
#4129=ORIENTED_EDGE('',*,*,#4128,.T.);
#4130=ORIENTED_EDGE('',*,*,#4022,.T.);
#4131=ORIENTED_EDGE('',*,*,#4105,.F.);
#4132=EDGE_LOOP('',(#4123,#4129,#4130,#4131));
#4133=FACE_BOUND('',#4132,.T.);
#4134=ADVANCED_FACE('',(#4133),#4114,.F.);
#4135=CARTESIAN_POINT('',(-299.915345226,-0.115973331,6.004410135));
#4136=DIRECTION('',(0.008214595,-0.011253635,0.999902933));
#4137=DIRECTION('',(0.,-0.999936672,-0.011254015));
#4138=AXIS2_PLACEMENT_3D('',#4135,#4136,#4137);
#4139=PLANE('',#4138);
#4140=ORIENTED_EDGE('',*,*,#3813,.F.);
#4141=CARTESIAN_POINT('',(-134.761920742,21.71522059,4.893314066));
#4142=CARTESIAN_POINT('',(-134.838545394,21.622914844,4.892904692));
#4143=CARTESIAN_POINT('',(-134.912779215,21.527920944,4.892445421));
#4144=CARTESIAN_POINT('',(-134.983948126,21.431069323,4.891940063));
#4145=B_SPLINE_CURVE_WITH_KNOTS('',3,(#4141,#4142,#4143,#4144),.UNSPECIFIED.,.F.,.F.,(4,4),(0.001093344,0.001452434),.UNSPECIFIED.);
#4146=EDGE_CURVE('',#3842,#3800,#4145,.T.);
#4147=ORIENTED_EDGE('',*,*,#4146,.F.);
#4148=ORIENTED_EDGE('',*,*,#3848,.F.);
#4149=EDGE_LOOP('',(#4140,#4147,#4148));
#4150=FACE_BOUND('',#4149,.T.);
#4151=ADVANCED_FACE('',(#4150),#4139,.F.);
#4152=CARTESIAN_POINT('',(-128.850469309,22.801597319,13.457810901));
#4153=DIRECTION('',(0.99996626,0.000092447,-0.008214075));
#4154=DIRECTION('',(-0.008214075,-0.,-0.999966264));
#4155=AXIS2_PLACEMENT_3D('',#4152,#4153,#4154);
#4156=PLANE('',#4155);
#4157=CARTESIAN_POINT('',(-128.921114827,22.584827769,4.855116745));
#4158=VERTEX_POINT('',#4157);
#4159=CARTESIAN_POINT('',(-128.921114827,22.584827769,4.855116745));
#4160=DIRECTION('',(0.,-0.999936672,-0.011254015));
#4161=VECTOR('',#4160,1.086429328);
#4162=LINE('',#4159,#4161);
#4163=EDGE_CURVE('',#4158,#4035,#4162,.T.);
#4164=ORIENTED_EDGE('',*,*,#4163,.F.);
#4165=CARTESIAN_POINT('',(-128.920950922,22.584603226,4.875067679));
#4166=VERTEX_POINT('',#4165);
#4167=CARTESIAN_POINT('',(-128.921114827,22.584827769,4.855116745));
#4168=DIRECTION('',(0.008214595,-0.011253635,0.999902933));
#4169=VECTOR('',#4168,0.01995287);
#4170=LINE('',#4167,#4169);
#4171=EDGE_CURVE('',#4158,#4166,#4170,.T.);
#4172=ORIENTED_EDGE('',*,*,#4171,.T.);
#4173=CARTESIAN_POINT('',(-128.920950922,21.4982427,4.862840987));
#4174=DIRECTION('',(-0.,0.999936672,0.011254015));
#4175=VECTOR('',#4174,1.086429328);
#4176=LINE('',#4173,#4175);
#4177=EDGE_CURVE('',#4043,#4166,#4176,.T.);
#4178=ORIENTED_EDGE('',*,*,#4177,.F.);
#4179=ORIENTED_EDGE('',*,*,#4048,.T.);
#4180=EDGE_LOOP('',(#4164,#4172,#4178,#4179));
#4181=FACE_BOUND('',#4180,.T.);
#4182=ADVANCED_FACE('',(#4181),#4156,.T.);
#4183=CARTESIAN_POINT('',(-299.915345226,-0.115973331,6.004410135));
#4184=DIRECTION('',(0.008214595,-0.011253635,0.999902933));
#4185=DIRECTION('',(0.,-0.999936672,-0.011254015));
#4186=AXIS2_PLACEMENT_3D('',#4183,#4184,#4185);
#4187=PLANE('',#4186);
#4188=ORIENTED_EDGE('',*,*,#4040,.T.);
#4189=ORIENTED_EDGE('',*,*,#4008,.T.);
#4190=ORIENTED_EDGE('',*,*,#4128,.F.);
#4191=CARTESIAN_POINT('',(-133.659715598,22.084446242,4.888414553));
#4192=VERTEX_POINT('',#4191);
#4193=CARTESIAN_POINT('',(-132.137555796,21.123036163,4.865089004));
#4194=DIRECTION('',(-0.008214595,0.011253635,-0.999902933));
#4195=DIRECTION('',(-0.072717632,-0.997295952,-0.010626891));
#4196=AXIS2_PLACEMENT_3D('',#4193,#4194,#4195);
#4197=ELLIPSE('',#4196,2.130898284,1.731230517);
#4198=EDGE_CURVE('',#4116,#4192,#4197,.T.);
#4199=ORIENTED_EDGE('',*,*,#4198,.T.);
#4200=CARTESIAN_POINT('',(-133.623762026,22.745154442,4.895555271));
#4201=VERTEX_POINT('',#4200);
#4202=CARTESIAN_POINT('',(-133.659715598,22.084446242,4.888414553));
#4203=DIRECTION('',(0.054333164,0.998464551,0.010791078));
#4204=VECTOR('',#4203,0.661724245);
#4205=LINE('',#4202,#4204);
#4206=EDGE_CURVE('',#4192,#4201,#4205,.T.);
#4207=ORIENTED_EDGE('',*,*,#4206,.T.);
#4208=CARTESIAN_POINT('',(-128.921114827,22.584827769,4.855116745));
#4209=DIRECTION('',(-0.999382439,0.034071802,0.008593788));
#4210=VECTOR('',#4209,4.705553166);
#4211=LINE('',#4208,#4210);
#4212=EDGE_CURVE('',#4158,#4201,#4211,.T.);
#4213=ORIENTED_EDGE('',*,*,#4212,.F.);
#4214=ORIENTED_EDGE('',*,*,#4163,.T.);
#4215=EDGE_LOOP('',(#4188,#4189,#4190,#4199,#4207,#4213,#4214));
#4216=FACE_BOUND('',#4215,.T.);
#4217=ADVANCED_FACE('',(#4216),#4187,.F.);
#4218=CARTESIAN_POINT('',(-133.097109061,-4.615375321,7.167604169));
#4219=DIRECTION('',(0.034165206,0.999356027,0.010966799));
#4220=DIRECTION('',(-0.999403694,0.034217614,-0.004627282));
#4221=AXIS2_PLACEMENT_3D('',#4218,#4219,#4220);
#4222=CYLINDRICAL_SURFACE('',#4221,6.9);
#4223=CARTESIAN_POINT('',(-139.060284434,22.903145747,7.435069549));
#4224=VERTEX_POINT('',#4223);
#4225=CARTESIAN_POINT('',(-139.480516463,10.611066619,7.300177916));
#4226=VERTEX_POINT('',#4225);
#4227=CARTESIAN_POINT('',(-139.060284434,22.903145747,7.435069549));
#4228=DIRECTION('',(-0.034165206,-0.999356027,-0.010966799));
#4229=VECTOR('',#4228,12.3);
#4230=LINE('',#4227,#4229);
#4231=EDGE_CURVE('',#4224,#4226,#4230,.T.);
#4232=ORIENTED_EDGE('',*,*,#4231,.T.);
#4233=CARTESIAN_POINT('',(-134.092335009,10.352619771,14.065331929));
#4234=VERTEX_POINT('',#4233);
#4235=CARTESIAN_POINT('',(-132.584630976,10.374965079,7.332106161));
#4236=DIRECTION('',(0.034165206,0.999356027,0.010966799));
#4237=DIRECTION('',(-0.000382736,-0.010960122,0.999939863));
#4238=AXIS2_PLACEMENT_3D('',#4235,#4236,#4237);
#4239=CIRCLE('',#4238,6.9);
#4240=EDGE_CURVE('',#4226,#4234,#4239,.T.);
#4241=ORIENTED_EDGE('',*,*,#4240,.T.);
#4242=CARTESIAN_POINT('',(-133.982002957,12.378764051,14.096630423));
#4243=VERTEX_POINT('',#4242);
#4244=CARTESIAN_POINT('',(-129.938007296,87.790548378,8.181654424));
#4245=DIRECTION('',(0.998489261,-0.054235784,-0.00881339));
#4246=DIRECTION('',(0.054329702,0.998464739,0.010791109));
#4247=AXIS2_PLACEMENT_3D('',#4244,#4245,#4246);
#4248=ELLIPSE('',#4247,341.856270577,6.9);
#4249=EDGE_CURVE('',#4243,#4234,#4248,.T.);
#4250=ORIENTED_EDGE('',*,*,#4249,.F.);
#4251=CARTESIAN_POINT('',(-133.987567303,12.388293535,14.095450987));
#4252=VERTEX_POINT('',#4251);
#4253=CARTESIAN_POINT('',(-133.982002957,12.378764051,14.096630423));
#4254=CARTESIAN_POINT('',(-133.981787927,12.382712913,14.096691167));
#4255=CARTESIAN_POINT('',(-133.9840924,12.38656582,14.096204025));
#4256=CARTESIAN_POINT('',(-133.987567303,12.388293535,14.095450987));
#4257=B_SPLINE_CURVE_WITH_KNOTS('',3,(#4253,#4254,#4255,#4256),.UNSPECIFIED.,.F.,.F.,(4,4),(0.,0.000011695),.UNSPECIFIED.);
#4258=EDGE_CURVE('',#4243,#4252,#4257,.T.);
#4259=ORIENTED_EDGE('',*,*,#4258,.T.);
#4260=CARTESIAN_POINT('',(-135.820786264,15.422310842,13.386933611));
#4261=VERTEX_POINT('',#4260);
#4262=CARTESIAN_POINT('',(-133.987567303,12.388293535,14.095450987));
#4263=CARTESIAN_POINT('',(-134.128312478,12.458271789,14.064950424));
#4264=CARTESIAN_POINT('',(-134.263025897,12.537898215,14.030998834));
#4265=CARTESIAN_POINT('',(-134.390036848,12.625441201,13.99508967));
#4266=CARTESIAN_POINT('',(-134.517047799,12.712984188,13.959180505));
#4267=CARTESIAN_POINT('',(-134.637091723,12.808805943,13.921146324));
#4268=CARTESIAN_POINT('',(-134.750402663,12.912971198,13.881928254));
#4269=CARTESIAN_POINT('',(-134.863713604,13.017136452,13.842710184));
#4270=CARTESIAN_POINT('',(-134.97093909,13.130559544,13.802011405));
#4271=CARTESIAN_POINT('',(-135.068718787,13.24972134,13.762223728));
#4272=CARTESIAN_POINT('',(-135.166498485,13.368883135,13.72243605));
#4273=CARTESIAN_POINT('',(-135.255358887,13.494043314,13.683419383));
#4274=CARTESIAN_POINT('',(-135.335518275,13.625382514,13.646289585));
#4275=CARTESIAN_POINT('',(-135.495837051,13.888060913,13.572029988));
#4276=CARTESIAN_POINT('',(-135.622416119,14.180014657,13.504709217));
#4277=CARTESIAN_POINT('',(-135.704610976,14.481432088,13.458452244));
#4278=CARTESIAN_POINT('',(-135.745708405,14.632140803,13.435323757));
#4279=CARTESIAN_POINT('',(-135.776291027,14.785950069,13.417156951));
#4280=CARTESIAN_POINT('',(-135.795923109,14.943087129,13.404909152));
#4281=CARTESIAN_POINT('',(-135.815555191,15.10022419,13.392661352));
#4282=CARTESIAN_POINT('',(-135.824111852,15.261508473,13.386402201));
#4283=CARTESIAN_POINT('',(-135.820786264,15.422310842,13.386933611));
#4284=B_SPLINE_CURVE_WITH_KNOTS('',3,(#4262,#4263,#4264,#4265,#4266,#4267,#4268,#4269,#4270,#4271,#4272,#4273,#4274,#4275,#4276,#4277,#4278,#4279,#4280,#4281,#4282,#4283),.UNSPECIFIED.,.F.,.F.,(4,3,3,3,3,3,3,4),(-0.000061369,0.000413228,0.000887824,0.001362421,0.001837018,0.002786211,0.003260808,0.003735405),.UNSPECIFIED.);
#4285=EDGE_CURVE('',#4252,#4261,#4284,.T.);
#4286=ORIENTED_EDGE('',*,*,#4285,.T.);
#4287=CARTESIAN_POINT('',(-135.865730164,15.704441198,13.358702585));
#4288=VERTEX_POINT('',#4287);
#4289=CARTESIAN_POINT('',(-135.820786264,15.422310842,13.386933611));
#4290=CARTESIAN_POINT('',(-135.818775362,15.519544091,13.387254942));
#4291=CARTESIAN_POINT('',(-135.834474308,15.615031982,13.377620667));
#4292=CARTESIAN_POINT('',(-135.865730164,15.704441198,13.358702585));
#4293=B_SPLINE_CURVE_WITH_KNOTS('',3,(#4289,#4290,#4291,#4292),.UNSPECIFIED.,.F.,.F.,(4,4),(0.,0.000287361),.UNSPECIFIED.);
#4294=EDGE_CURVE('',#4261,#4288,#4293,.T.);
#4295=ORIENTED_EDGE('',*,*,#4294,.T.);
#4296=CARTESIAN_POINT('',(-135.865730164,15.704441198,13.358702585));
#4297=CARTESIAN_POINT('',(-136.029004103,16.171496656,13.259878511));
#4298=CARTESIAN_POINT('',(-136.134978193,16.652692859,13.184182219));
#4299=CARTESIAN_POINT('',(-136.182201936,17.150313848,13.146825862));
#4300=CARTESIAN_POINT('',(-136.205813807,17.399124342,13.128147683));
#4301=CARTESIAN_POINT('',(-136.21423451,17.65285497,13.119230717));
#4302=CARTESIAN_POINT('',(-136.207173893,17.902415658,13.120969813));
#4303=CARTESIAN_POINT('',(-136.200113277,18.151976347,13.12270891));
#4304=CARTESIAN_POINT('',(-136.177885945,18.399426228,13.134864004));
#4305=CARTESIAN_POINT('',(-136.140711641,18.644821852,13.156813819));
#4306=CARTESIAN_POINT('',(-136.122124489,18.767519664,13.167788727));
#4307=CARTESIAN_POINT('',(-136.099789679,18.88970327,13.181203905));
#4308=CARTESIAN_POINT('',(-136.073668841,19.011375829,13.196931757));
#4309=CARTESIAN_POINT('',(-136.047548002,19.133048389,13.212659608));
#4310=CARTESIAN_POINT('',(-136.017507161,19.254636496,13.230780771));
#4311=CARTESIAN_POINT('',(-135.984044473,19.374210234,13.250790453));
#4312=CARTESIAN_POINT('',(-135.917119097,19.613357709,13.290809817));
#4313=CARTESIAN_POINT('',(-135.836527234,19.845204154,13.338395056));
#4314=CARTESIAN_POINT('',(-135.74281226,20.070491078,13.391258546));
#4315=CARTESIAN_POINT('',(-135.649097287,20.295778002,13.444122036));
#4316=CARTESIAN_POINT('',(-135.542255545,20.514502731,13.50226897));
#4317=CARTESIAN_POINT('',(-135.42203365,20.727062821,13.563493084));
#4318=CARTESIAN_POINT('',(-135.301811756,20.93962291,13.624717197));
#4319=CARTESIAN_POINT('',(-135.169478067,21.143584306,13.688318754));
#4320=CARTESIAN_POINT('',(-135.02653056,21.337678489,13.751379816));
#4321=B_SPLINE_CURVE_WITH_KNOTS('',3,(#4296,#4297,#4298,#4299,#4300,#4301,#4302,#4303,#4304,#4305,#4306,#4307,#4308,#4309,#4310,#4311,#4312,#4313,#4314,#4315,#4316,#4317,#4318,#4319,#4320),.UNSPECIFIED.,.F.,.F.,(4,3,3,3,3,3,3,3,4),(0.,0.001494621,0.002241932,0.002989243,0.003362898,0.003736553,0.004483864,0.005231175,0.005978485),.UNSPECIFIED.);
#4322=EDGE_CURVE('',#4288,#3791,#4321,.T.);
#4323=ORIENTED_EDGE('',*,*,#4322,.T.);
#4324=ORIENTED_EDGE('',*,*,#3797,.T.);
#4325=ORIENTED_EDGE('',*,*,#3988,.T.);
#4326=CARTESIAN_POINT('',(-133.692241931,22.645437202,14.19568481));
#4327=VERTEX_POINT('',#4326);
#4328=CARTESIAN_POINT('',(-133.73500488,21.394591193,14.181958193));
#4329=DIRECTION('',(0.034165206,0.999356027,0.010966799));
#4330=VECTOR('',#4329,1.251652039);
#4331=LINE('',#4328,#4330);
#4332=EDGE_CURVE('',#3976,#4327,#4331,.T.);
#4333=ORIENTED_EDGE('',*,*,#4332,.T.);
#4334=CARTESIAN_POINT('',(-132.164398947,22.667044207,7.466997794));
#4335=DIRECTION('',(0.034165206,0.999356027,0.010966799));
#4336=DIRECTION('',(-0.999416129,0.03416726,-0.));
#4337=AXIS2_PLACEMENT_3D('',#4334,#4335,#4336);
#4338=CIRCLE('',#4337,6.9);
#4339=EDGE_CURVE('',#4224,#4327,#4338,.T.);
#4340=ORIENTED_EDGE('',*,*,#4339,.F.);
#4341=EDGE_LOOP('',(#4232,#4241,#4250,#4259,#4286,#4295,#4323,#4324,#4325,#4333,#4340));
#4342=FACE_BOUND('',#4341,.T.);
#4343=ADVANCED_FACE('',(#4342),#4222,.T.);
#4344=OVER_RIDING_STYLED_ITEM('',(#651),#4343,#3732);
#4345=CARTESIAN_POINT('',(-132.830221293,22.597475604,4.897955385));
#4346=DIRECTION('',(0.004985058,0.010535668,-0.999932072));
#4347=DIRECTION('',(-0.998518572,0.054233225,-0.004406589));
#4348=AXIS2_PLACEMENT_3D('',#4345,#4346,#4347);
#4349=PLANE('',#4348);
#4350=CARTESIAN_POINT('',(-132.267321327,18.981262453,4.862659854));
#4351=VERTEX_POINT('',#4350);
#4352=CARTESIAN_POINT('',(-132.138469555,21.107929226,4.885709609));
#4353=DIRECTION('',(-0.004985058,-0.010535668,0.999932072));
#4354=DIRECTION('',(-0.054333164,-0.998464551,-0.010791078));
#4355=AXIS2_PLACEMENT_3D('',#4352,#4353,#4354);
#4356=ELLIPSE('',#4355,2.130712099,1.731230517);
#4357=EDGE_CURVE('',#4192,#4351,#4356,.T.);
#4358=ORIENTED_EDGE('',*,*,#4357,.T.);
#4359=CARTESIAN_POINT('',(-130.66680247,20.025441309,4.881640945));
#4360=VERTEX_POINT('',#4359);
#4361=CARTESIAN_POINT('',(-132.138469555,21.107929226,4.885709609));
#4362=DIRECTION('',(-0.004985058,-0.010535668,0.999932072));
#4363=DIRECTION('',(-0.054333164,-0.998464551,-0.010791078));
#4364=AXIS2_PLACEMENT_3D('',#4361,#4362,#4363);
#4365=ELLIPSE('',#4364,2.130712099,1.731230517);
#4366=EDGE_CURVE('',#4351,#4360,#4365,.T.);
#4367=ORIENTED_EDGE('',*,*,#4366,.T.);
#4368=CARTESIAN_POINT('',(-130.871101546,16.271097359,4.841065223));
#4369=VERTEX_POINT('',#4368);
#4370=CARTESIAN_POINT('',(-130.66680247,20.025441309,4.881640945));
#4371=DIRECTION('',(-0.054333164,-0.998464551,-0.010791078));
#4372=VECTOR('',#4371,3.760117418);
#4373=LINE('',#4370,#4372);
#4374=EDGE_CURVE('',#4360,#4369,#4373,.T.);
#4375=ORIENTED_EDGE('',*,*,#4374,.T.);
#4376=CARTESIAN_POINT('',(-133.636975406,16.42173901,4.828863463));
#4377=VERTEX_POINT('',#4376);
#4378=CARTESIAN_POINT('',(-130.871101546,16.271097359,4.841065223));
#4379=DIRECTION('',(-0.998510419,0.054383268,-0.004404967));
#4380=VECTOR('',#4379,2.77);
#4381=LINE('',#4378,#4380);
#4382=EDGE_CURVE('',#4369,#4377,#4381,.T.);
#4383=ORIENTED_EDGE('',*,*,#4382,.T.);
#4384=CARTESIAN_POINT('',(-133.96192536,10.450229431,4.764325339));
#4385=VERTEX_POINT('',#4384);
#4386=CARTESIAN_POINT('',(-133.636975406,16.42173901,4.828863463));
#4387=DIRECTION('',(-0.054333164,-0.998464551,-0.010791078));
#4388=VECTOR('',#4387,5.980692627);
#4389=LINE('',#4386,#4388);
#4390=EDGE_CURVE('',#4377,#4385,#4389,.T.);
#4391=ORIENTED_EDGE('',*,*,#4390,.T.);
#4392=CARTESIAN_POINT('',(-138.974931827,10.621864604,4.741141928));
#4393=VERTEX_POINT('',#4392);
#4394=CARTESIAN_POINT('',(-133.96192536,10.450229431,4.764325339));
#4395=DIRECTION('',(-0.999403721,0.034217556,-0.004621895));
#4396=VECTOR('',#4395,5.015997403);
#4397=LINE('',#4394,#4396);
#4398=EDGE_CURVE('',#4385,#4393,#4397,.T.);
#4399=ORIENTED_EDGE('',*,*,#4398,.T.);
#4400=CARTESIAN_POINT('',(-138.553370916,22.913934252,4.872757544));
#4401=VERTEX_POINT('',#4400);
#4402=CARTESIAN_POINT('',(-460.535180752,-9582.40669689,-97.937797581));
#4403=DIRECTION('',(-0.004985058,-0.010535668,0.999932072));
#4404=DIRECTION('',(0.034166537,0.999358874,0.010699963));
#4405=AXIS2_PLACEMENT_3D('',#4402,#4403,#4404);
#4406=ELLIPSE('',#4405,25856.716901061,6.9);
#4407=EDGE_CURVE('',#4401,#4393,#4406,.T.);
#4408=ORIENTED_EDGE('',*,*,#4407,.F.);
#4409=CARTESIAN_POINT('',(-133.623762026,22.745154442,4.895555271));
#4410=DIRECTION('',(-0.999403721,0.034217556,-0.004621895));
#4411=VECTOR('',#4410,4.932550068);
#4412=LINE('',#4409,#4411);
#4413=EDGE_CURVE('',#4201,#4401,#4412,.T.);
#4414=ORIENTED_EDGE('',*,*,#4413,.F.);
#4415=ORIENTED_EDGE('',*,*,#4206,.F.);
#4416=EDGE_LOOP('',(#4358,#4367,#4375,#4383,#4391,#4399,#4408,#4414,#4415));
#4417=FACE_BOUND('',#4416,.T.);
#4418=CARTESIAN_POINT('',(-135.84345242,19.783202271,4.853280968));
#4419=VERTEX_POINT('',#4418);
#4420=CARTESIAN_POINT('',(-135.84345242,19.783202271,4.853280968));
#4421=CARTESIAN_POINT('',(-135.722629285,20.138506261,4.857626939));
#4422=CARTESIAN_POINT('',(-135.571337339,20.47675461,4.861945103));
#4423=CARTESIAN_POINT('',(-135.391070158,20.798783381,4.866236826));
#4424=CARTESIAN_POINT('',(-135.210802976,21.120812152,4.870528548));
#4425=CARTESIAN_POINT('',(-135.001560562,21.426621348,4.874793828));
#4426=CARTESIAN_POINT('',(-134.761849332,21.715374899,4.879031301));
#4427=B_SPLINE_CURVE_WITH_KNOTS('',3,(#4420,#4421,#4422,#4423,#4424,#4425,#4426),.UNSPECIFIED.,.F.,.F.,(4,3,4),(0.,0.001107228,0.002214457),.UNSPECIFIED.);
#4428=EDGE_CURVE('',#4419,#3851,#4427,.T.);
#4429=ORIENTED_EDGE('',*,*,#4428,.F.);
#4430=CARTESIAN_POINT('',(-136.428273281,21.379382542,4.867183373));
#4431=DIRECTION('',(0.004985058,0.010535668,-0.999932072));
#4432=DIRECTION('',(-0.054333164,-0.998464551,-0.010791078));
#4433=AXIS2_PLACEMENT_3D('',#4430,#4431,#4432);
#4434=ELLIPSE('',#4433,1.700000061,1.7);
#4435=EDGE_CURVE('',#3826,#4419,#4434,.T.);
#4436=ORIENTED_EDGE('',*,*,#4435,.F.);
#4437=ORIENTED_EDGE('',*,*,#3864,.F.);
#4438=EDGE_LOOP('',(#4429,#4436,#4437));
#4439=FACE_BOUND('',#4438,.T.);
#4440=ADVANCED_FACE('',(#4417,#4439),#4349,.T.);
#4441=OVER_RIDING_STYLED_ITEM('',(#169),#4440,#3732);
#4442=CARTESIAN_POINT('',(-131.83821937,22.655876461,7.46850802));
#4443=DIRECTION('',(0.034165206,0.999356027,0.010966799));
#4444=DIRECTION('',(-0.999403694,0.034217614,-0.004627282));
#4445=AXIS2_PLACEMENT_3D('',#4442,#4443,#4444);
#4446=PLANE('',#4445);
#4447=CARTESIAN_POINT('',(-133.705518571,22.672312042,11.788060333));
#4448=VERTEX_POINT('',#4447);
#4449=CARTESIAN_POINT('',(-130.506853964,22.563105873,11.774638858));
#4450=VERTEX_POINT('',#4449);
#4451=CARTESIAN_POINT('',(-132.106213134,22.617787152,11.774307748));
#4452=DIRECTION('',(-0.034165206,-0.999356027,-0.010966799));
#4453=DIRECTION('',(-0.999382439,0.034071802,0.008593788));
#4454=AXIS2_PLACEMENT_3D('',#4451,#4452,#4453);
#4455=ELLIPSE('',#4454,1.600293716,1.6);
#4456=EDGE_CURVE('',#4448,#4450,#4455,.T.);
#4457=ORIENTED_EDGE('',*,*,#4456,.T.);
#4458=CARTESIAN_POINT('',(-132.106213134,22.617787152,11.774307748));
#4459=DIRECTION('',(-0.034165206,-0.999356027,-0.010966799));
#4460=DIRECTION('',(-0.999382439,0.034071802,0.008593788));
#4461=AXIS2_PLACEMENT_3D('',#4458,#4459,#4460);
#4462=ELLIPSE('',#4461,1.600293716,1.6);
#4463=EDGE_CURVE('',#4450,#4448,#4462,.T.);
#4464=ORIENTED_EDGE('',*,*,#4463,.T.);
#4465=EDGE_LOOP('',(#4457,#4464));
#4466=FACE_BOUND('',#4465,.T.);
#4467=CARTESIAN_POINT('',(-125.783533708,22.477639713,4.848088719));
#4468=VERTEX_POINT('',#4467);
#4469=CARTESIAN_POINT('',(-125.783533708,22.477639713,4.848088719));
#4470=DIRECTION('',(-0.999382439,0.034071802,0.008593788));
#4471=VECTOR('',#4470,3.139355958);
#4472=LINE('',#4469,#4471);
#4473=EDGE_CURVE('',#4468,#4166,#4472,.T.);
#4474=ORIENTED_EDGE('',*,*,#4473,.T.);
#4475=ORIENTED_EDGE('',*,*,#4171,.F.);
#4476=ORIENTED_EDGE('',*,*,#4212,.T.);
#4477=ORIENTED_EDGE('',*,*,#4413,.T.);
#4478=CARTESIAN_POINT('',(-132.164398947,22.667044207,7.466997794));
#4479=DIRECTION('',(0.034165206,0.999356027,0.010966799));
#4480=DIRECTION('',(-0.999416129,0.03416726,-0.));
#4481=AXIS2_PLACEMENT_3D('',#4478,#4479,#4480);
#4482=CIRCLE('',#4481,6.9);
#4483=EDGE_CURVE('',#4401,#4224,#4482,.T.);
#4484=ORIENTED_EDGE('',*,*,#4483,.T.);
#4485=ORIENTED_EDGE('',*,*,#4339,.T.);
#4486=CARTESIAN_POINT('',(-130.526222015,22.537498541,14.168459893));
#4487=VERTEX_POINT('',#4486);
#4488=CARTESIAN_POINT('',(-133.692241931,22.645437202,14.19568481));
#4489=DIRECTION('',(0.999382439,-0.034071802,-0.008593788));
#4490=VECTOR('',#4489,3.167976335);
#4491=LINE('',#4488,#4490);
#4492=EDGE_CURVE('',#4327,#4487,#4491,.T.);
#4493=ORIENTED_EDGE('',*,*,#4492,.T.);
#4494=CARTESIAN_POINT('',(-132.164398947,22.667044207,7.466997794));
#4495=DIRECTION('',(0.034165206,0.999356027,0.010966799));
#4496=DIRECTION('',(-0.999416129,0.03416726,-0.));
#4497=AXIS2_PLACEMENT_3D('',#4494,#4495,#4496);
#4498=CIRCLE('',#4497,6.9);
#4499=EDGE_CURVE('',#4487,#4468,#4498,.T.);
#4500=ORIENTED_EDGE('',*,*,#4499,.T.);
#4501=EDGE_LOOP('',(#4474,#4475,#4476,#4477,#4484,#4485,#4493,#4500));
#4502=FACE_BOUND('',#4501,.T.);
#4503=ADVANCED_FACE('',(#4466,#4502),#4446,.T.);
#4504=OVER_RIDING_STYLED_ITEM('',(#818),#4503,#3732);
#4505=CARTESIAN_POINT('',(-620.126410738,-71.946544687,5.742076777));
#4506=DIRECTION('',(-0.00499956,-0.010802168,0.999929156));
#4507=DIRECTION('',(0.054331832,0.998461704,0.01105797));
#4508=AXIS2_PLACEMENT_3D('',#4505,#4506,#4507);
#4509=PLANE('',#4508);
#4510=CARTESIAN_POINT('',(-128.175602294,18.766872592,9.181759514));
#4511=VERTEX_POINT('',#4510);
#4512=CARTESIAN_POINT('',(-129.834983248,20.94283409,9.196969518));
#4513=VERTEX_POINT('',#4512);
#4514=CARTESIAN_POINT('',(-127.845384382,20.739289642,9.204718465));
#4515=DIRECTION('',(0.00499956,0.010802168,-0.999929156));
#4516=DIRECTION('',(0.,-0.999941653,-0.010802303));
#4517=AXIS2_PLACEMENT_3D('',#4514,#4515,#4516);
#4518=CIRCLE('',#4517,2.);
#4519=EDGE_CURVE('',#4511,#4513,#4518,.T.);
#4520=ORIENTED_EDGE('',*,*,#4519,.T.);
#4521=CARTESIAN_POINT('',(-129.362853604,21.215047034,9.202270824));
#4522=CARTESIAN_POINT('',(-129.459609763,21.220216944,9.201842902));
#4523=CARTESIAN_POINT('',(-129.55592782,21.196883993,9.201109256));
#4524=CARTESIAN_POINT('',(-129.638914595,21.149128307,9.200178427));
#4525=CARTESIAN_POINT('',(-129.72190137,21.10137262,9.199247599));
#4526=CARTESIAN_POINT('',(-129.790986671,21.029156963,9.198122038));
#4527=CARTESIAN_POINT('',(-129.834983248,20.94283409,9.196969518));
#4528=B_SPLINE_CURVE_WITH_KNOTS('',3,(#4521,#4522,#4523,#4524,#4525,#4526,#4527),.UNSPECIFIED.,.F.,.F.,(4,3,4),(0.,0.00028656,0.000573119),.UNSPECIFIED.);
#4529=EDGE_CURVE('',#3950,#4513,#4528,.T.);
#4530=ORIENTED_EDGE('',*,*,#4529,.F.);
#4531=ORIENTED_EDGE('',*,*,#3955,.F.);
#4532=ORIENTED_EDGE('',*,*,#3918,.T.);
#4533=CARTESIAN_POINT('',(-136.146605762,17.049485666,9.123352366));
#4534=VERTEX_POINT('',#4533);
#4535=CARTESIAN_POINT('',(-135.971154499,19.391123168,9.14952616));
#4536=CARTESIAN_POINT('',(-136.076954456,19.006590084,9.144843084));
#4537=CARTESIAN_POINT('',(-136.143391472,18.619105819,9.140324938));
#4538=CARTESIAN_POINT('',(-136.172633349,18.228832902,9.135962639));
#4539=CARTESIAN_POINT('',(-136.201875227,17.838559985,9.13160034));
#4540=CARTESIAN_POINT('',(-136.193921954,17.445498415,9.127393888));
#4541=CARTESIAN_POINT('',(-136.146605762,17.049485666,9.123352366));
#4542=B_SPLINE_CURVE_WITH_KNOTS('',3,(#4535,#4536,#4537,#4538,#4539,#4540,#4541),.UNSPECIFIED.,.F.,.F.,(4,3,4),(0.,0.001174174,0.002348347),.UNSPECIFIED.);
#4543=EDGE_CURVE('',#3896,#4534,#4542,.T.);
#4544=ORIENTED_EDGE('',*,*,#4543,.T.);
#4545=CARTESIAN_POINT('',(-134.410838454,18.562125722,9.148372002));
#4546=VERTEX_POINT('',#4545);
#4547=CARTESIAN_POINT('',(-136.146605762,17.049485666,9.123352366));
#4548=DIRECTION('',(0.753855779,0.656950067,0.010866202));
#4549=VECTOR('',#4548,2.302519071);
#4550=LINE('',#4547,#4549);
#4551=EDGE_CURVE('',#4534,#4546,#4550,.T.);
#4552=ORIENTED_EDGE('',*,*,#4551,.T.);
#4553=CARTESIAN_POINT('',(-134.193141985,18.550269015,9.149332379));
#4554=VERTEX_POINT('',#4553);
#4555=CARTESIAN_POINT('',(-134.410838454,18.562125722,9.148372002));
#4556=DIRECTION('',(0.998510419,-0.054383268,0.004404967));
#4557=VECTOR('',#4556,0.21802123);
#4558=LINE('',#4555,#4557);
#4559=EDGE_CURVE('',#4546,#4554,#4558,.T.);
#4560=ORIENTED_EDGE('',*,*,#4559,.T.);
#4561=CARTESIAN_POINT('',(-133.882659733,18.877063113,9.154415098));
#4562=VERTEX_POINT('',#4561);
#4563=CARTESIAN_POINT('',(-134.193141985,18.550269015,9.149332379));
#4564=CARTESIAN_POINT('',(-134.152913126,18.548077975,9.14950985));
#4565=CARTESIAN_POINT('',(-134.11497703,18.565436293,9.149887048));
#4566=CARTESIAN_POINT('',(-134.082531902,18.58864377,9.15029998));
#4567=CARTESIAN_POINT('',(-134.050086773,18.611851247,9.150712911));
#4568=CARTESIAN_POINT('',(-134.022939296,18.64054252,9.151158596));
#4569=CARTESIAN_POINT('',(-133.998304516,18.67173747,9.151618765));
#4570=CARTESIAN_POINT('',(-133.949034956,18.73412737,9.152539102));
#4571=CARTESIAN_POINT('',(-133.911812921,18.803317882,9.15347267));
#4572=CARTESIAN_POINT('',(-133.882659733,18.877063113,9.154415098));
#4573=B_SPLINE_CURVE_WITH_KNOTS('',3,(#4563,#4564,#4565,#4566,#4567,#4568,#4569,#4570,#4571,#4572),.UNSPECIFIED.,.F.,.F.,(4,3,3,4),(0.,0.000118851,0.000237702,0.000475403),.UNSPECIFIED.);
#4574=EDGE_CURVE('',#4554,#4562,#4573,.T.);
#4575=ORIENTED_EDGE('',*,*,#4574,.T.);
#4576=CARTESIAN_POINT('',(-130.684497228,18.702877125,9.168523916));
#4577=VERTEX_POINT('',#4576);
#4578=CARTESIAN_POINT('',(-132.327544353,17.982004705,9.152521285));
#4579=DIRECTION('',(0.00499956,0.010802168,-0.999929156));
#4580=DIRECTION('',(-0.054331832,-0.998461704,-0.01105797));
#4581=AXIS2_PLACEMENT_3D('',#4578,#4579,#4580);
#4582=ELLIPSE('',#4581,2.13030423,1.731230517);
#4583=EDGE_CURVE('',#4562,#4577,#4582,.T.);
#4584=ORIENTED_EDGE('',*,*,#4583,.T.);
#4585=CARTESIAN_POINT('',(-130.411310156,18.344293827,9.166016077));
#4586=VERTEX_POINT('',#4585);
#4587=CARTESIAN_POINT('',(-130.411310156,18.344293827,9.166016077));
#4588=CARTESIAN_POINT('',(-130.451539014,18.346484867,9.165838605));
#4589=CARTESIAN_POINT('',(-130.487367369,18.367860722,9.165890389));
#4590=CARTESIAN_POINT('',(-130.517102519,18.39445481,9.16602901));
#4591=CARTESIAN_POINT('',(-130.546837669,18.421048898,9.166167631));
#4592=CARTESIAN_POINT('',(-130.570711432,18.452519013,9.166388233));
#4593=CARTESIAN_POINT('',(-130.591815675,18.486205112,9.166646623));
#4594=CARTESIAN_POINT('',(-130.634024161,18.553577309,9.167163401));
#4595=CARTESIAN_POINT('',(-130.66351839,18.626401482,9.167802647));
#4596=CARTESIAN_POINT('',(-130.684497228,18.702877125,9.168523916));
#4597=B_SPLINE_CURVE_WITH_KNOTS('',3,(#4587,#4588,#4589,#4590,#4591,#4592,#4593,#4594,#4595,#4596),.UNSPECIFIED.,.F.,.F.,(4,3,3,4),(0.,0.000118851,0.000237702,0.000475403),.UNSPECIFIED.);
#4598=EDGE_CURVE('',#4586,#4577,#4597,.T.);
#4599=ORIENTED_EDGE('',*,*,#4598,.F.);
#4600=CARTESIAN_POINT('',(-130.304108607,18.338455159,9.166489));
#4601=VERTEX_POINT('',#4600);
#4602=CARTESIAN_POINT('',(-130.411310156,18.344293827,9.166016077));
#4603=DIRECTION('',(0.998510419,-0.054383268,0.004404967));
#4604=VECTOR('',#4603,0.107361472);
#4605=LINE('',#4602,#4604);
#4606=EDGE_CURVE('',#4586,#4601,#4605,.T.);
#4607=ORIENTED_EDGE('',*,*,#4606,.T.);
#4608=CARTESIAN_POINT('',(-128.353998338,16.148855455,9.152585285));
#4609=VERTEX_POINT('',#4608);
#4610=CARTESIAN_POINT('',(-130.304108607,18.338455159,9.166489));
#4611=DIRECTION('',(0.665079909,-0.746757142,-0.004741825));
#4612=VECTOR('',#4611,2.932144308);
#4613=LINE('',#4610,#4612);
#4614=EDGE_CURVE('',#4601,#4609,#4613,.T.);
#4615=ORIENTED_EDGE('',*,*,#4614,.T.);
#4616=CARTESIAN_POINT('',(-128.353998338,16.148855455,9.152585285));
#4617=CARTESIAN_POINT('',(-128.22918612,16.575113675,9.157814174));
#4618=CARTESIAN_POINT('',(-128.152677787,17.007009882,9.162862455));
#4619=CARTESIAN_POINT('',(-128.122602244,17.444325684,9.167737124));
#4620=CARTESIAN_POINT('',(-128.0925267,17.881641487,9.172611792));
#4621=CARTESIAN_POINT('',(-128.109767788,18.327614331,9.177343403));
#4622=CARTESIAN_POINT('',(-128.175602294,18.766872592,9.181759514));
#4623=B_SPLINE_CURVE_WITH_KNOTS('',3,(#4616,#4617,#4618,#4619,#4620,#4621,#4622),.UNSPECIFIED.,.F.,.F.,(4,3,4),(0.,0.001313645,0.002627291),.UNSPECIFIED.);
#4624=EDGE_CURVE('',#4609,#4511,#4623,.T.);
#4625=ORIENTED_EDGE('',*,*,#4624,.T.);
#4626=EDGE_LOOP('',(#4520,#4530,#4531,#4532,#4544,#4552,#4560,#4575,#4584,#4599,#4607,#4615,#4625));
#4627=FACE_BOUND('',#4626,.T.);
#4628=ADVANCED_FACE('',(#4627),#4509,.T.);
#4629=OVER_RIDING_STYLED_ITEM('',(#169),#4628,#3732);
#4630=CARTESIAN_POINT('',(-128.652909163,15.344920432,13.482645878));
#4631=CARTESIAN_POINT('',(-128.393277414,15.930820854,13.490272581));
#4632=CARTESIAN_POINT('',(-128.226787733,16.557881093,13.497877793));
#4633=CARTESIAN_POINT('',(-128.09638997,17.832939079,13.512300772));
#4634=CARTESIAN_POINT('',(-128.132503236,18.480728071,13.519116178));
#4635=CARTESIAN_POINT('',(-128.403818984,19.733414819,13.531287671));
#4636=CARTESIAN_POINT('',(-128.638977045,20.338107482,13.536641764));
#4637=CARTESIAN_POINT('',(-129.065138975,21.067980607,13.542392158));
#4638=CARTESIAN_POINT('',(-129.177083229,21.2391819,13.543681037));
#4639=CARTESIAN_POINT('',(-129.297306687,21.40436105,13.544863454));
#4640=CARTESIAN_POINT('',(-128.638387109,15.376269652,10.584592071));
#4641=CARTESIAN_POINT('',(-128.378762125,15.962169098,10.592218737));
#4642=CARTESIAN_POINT('',(-128.212278515,16.589227049,10.599823906));
#4643=CARTESIAN_POINT('',(-128.08189073,17.86427875,10.614246797));
#4644=CARTESIAN_POINT('',(-128.118007902,18.51206375,10.621062159));
#4645=CARTESIAN_POINT('',(-128.389328949,19.764741913,10.633233573));
#4646=CARTESIAN_POINT('',(-128.624488404,20.36942999,10.638587633));
#4647=CARTESIAN_POINT('',(-129.050650597,21.099297412,10.644337996));
#4648=CARTESIAN_POINT('',(-129.162594794,21.270497354,10.645626869));
#4649=CARTESIAN_POINT('',(-129.282818082,21.435675195,10.646809281));
#4650=CARTESIAN_POINT('',(-128.623865481,15.407618319,7.686538256));
#4651=CARTESIAN_POINT('',(-128.364247172,15.9935168,7.694164886));
#4652=CARTESIAN_POINT('',(-128.197769553,16.620572495,7.701770012));
#4653=CARTESIAN_POINT('',(-128.067391614,17.895617994,7.716192817));
#4654=CARTESIAN_POINT('',(-128.103512639,18.543399055,7.723008135));
#4655=CARTESIAN_POINT('',(-128.374838915,19.796068748,7.735179473));
#4656=CARTESIAN_POINT('',(-128.609999746,20.4007523,7.7405335));
#4657=CARTESIAN_POINT('',(-129.036162198,21.130614094,7.746283833));
#4658=CARTESIAN_POINT('',(-129.148106338,21.301812702,7.747572699));
#4659=CARTESIAN_POINT('',(-129.268329458,21.466989252,7.748755106));
#4660=CARTESIAN_POINT('',(-128.609344279,15.438966433,4.788484434));
#4661=CARTESIAN_POINT('',(-128.349732555,16.024863963,4.796111028));
#4662=CARTESIAN_POINT('',(-128.183260846,16.651917431,4.803716112));
#4663=CARTESIAN_POINT('',(-128.05289262,17.926956812,4.818138832));
#4664=CARTESIAN_POINT('',(-128.089017446,18.574733986,4.824954107));
#4665=CARTESIAN_POINT('',(-128.360348881,19.827395322,4.83712537));
#4666=CARTESIAN_POINT('',(-128.595511069,20.43207441,4.842479365));
#4667=CARTESIAN_POINT('',(-129.021673777,21.161930652,4.848229669));
#4668=CARTESIAN_POINT('',(-129.133617861,21.333127945,4.849518529));
#4669=CARTESIAN_POINT('',(-129.253840815,21.49830322,4.850700931));
#4670=B_SPLINE_SURFACE_WITH_KNOTS('',3,3,((#4630,#4631,#4632,#4633,#4634,#4635,#4636,#4637,#4638,#4639),(#4640,#4641,#4642,#4643,#4644,#4645,#4646,#4647,#4648,#4649),(#4650,#4651,#4652,#4653,#4654,#4655,#4656,#4657,#4658,#4659),(#4660,#4661,#4662,#4663,#4664,#4665,#4666,#4667,#4668,#4669)),.UNSPECIFIED.,.F.,.F.,.U.,(4,4),(4,2,2,2,4),(0.017935189,0.026629967),(0.,0.25,0.5,0.75,0.829695028),.UNSPECIFIED.);
#4671=CARTESIAN_POINT('',(-128.981706788,20.924846602,13.541263751));
#4672=VERTEX_POINT('',#4671);
#4673=CARTESIAN_POINT('',(-128.651358997,15.348266826,13.173290882));
#4674=VERTEX_POINT('',#4673);
#4675=CARTESIAN_POINT('',(-128.981706788,20.924846602,13.541263751));
#4676=CARTESIAN_POINT('',(-128.860641419,20.721805821,13.471029711));
#4677=CARTESIAN_POINT('',(-128.750665545,20.510093249,13.401206673));
#4678=CARTESIAN_POINT('',(-128.654227075,20.294408714,13.335684265));
#4679=CARTESIAN_POINT('',(-128.557788604,20.078724179,13.270161857));
#4680=CARTESIAN_POINT('',(-128.474063472,19.857780902,13.208472793));
#4681=CARTESIAN_POINT('',(-128.403103692,19.630999256,13.15286082));
#4682=CARTESIAN_POINT('',(-128.332143912,19.404217611,13.097248848));
#4683=CARTESIAN_POINT('',(-128.273940315,19.171602087,13.047708418));
#4684=CARTESIAN_POINT('',(-128.229342293,18.932247307,13.006707449));
#4685=CARTESIAN_POINT('',(-128.207043281,18.812569916,12.986206965));
#4686=CARTESIAN_POINT('',(-128.188116012,18.69071025,12.967793688));
#4687=CARTESIAN_POINT('',(-128.17300117,18.568945456,12.952073546));
#4688=CARTESIAN_POINT('',(-128.157886327,18.447180663,12.936353404));
#4689=CARTESIAN_POINT('',(-128.146502225,18.325239608,12.923258841));
#4690=CARTESIAN_POINT('',(-128.13881416,18.203117135,12.912909586));
#4691=CARTESIAN_POINT('',(-128.123438028,17.958872189,12.892211076));
#4692=CARTESIAN_POINT('',(-128.122805458,17.713900297,12.882532978));
#4693=CARTESIAN_POINT('',(-128.137131513,17.468174538,12.884382113));
#4694=CARTESIAN_POINT('',(-128.151457567,17.22244878,12.886231249));
#4695=CARTESIAN_POINT('',(-128.181231203,16.974265067,12.899912614));
#4696=CARTESIAN_POINT('',(-128.225070065,16.733132858,12.923933284));
#4697=CARTESIAN_POINT('',(-128.312747788,16.25086844,12.971974623));
#4698=CARTESIAN_POINT('',(-128.455449034,15.790311995,13.060724573));
#4699=CARTESIAN_POINT('',(-128.651358997,15.348266826,13.173290882));
#4700=B_SPLINE_CURVE_WITH_KNOTS('',3,(#4675,#4676,#4677,#4678,#4679,#4680,#4681,#4682,#4683,#4684,#4685,#4686,#4687,#4688,#4689,#4690,#4691,#4692,#4693,#4694,#4695,#4696,#4697,#4698,#4699),.UNSPECIFIED.,.F.,.F.,(4,3,3,3,3,3,3,3,4),(0.001946736,0.002680152,0.003413568,0.004146984,0.004513692,0.0048804,0.005613816,0.006347233,0.007814065),.UNSPECIFIED.);
#4701=EDGE_CURVE('',#4672,#4674,#4700,.T.);
#4702=ORIENTED_EDGE('',*,*,#4701,.F.);
#4703=CARTESIAN_POINT('',(-128.936935349,21.015923026,4.881943189));
#4704=VERTEX_POINT('',#4703);
#4705=CARTESIAN_POINT('',(-128.981706898,20.924846783,13.541263946));
#4706=CARTESIAN_POINT('',(-128.966782764,20.955205583,10.654823848));
#4707=CARTESIAN_POINT('',(-128.951858997,20.985564468,7.768383749));
#4708=CARTESIAN_POINT('',(-128.936935506,21.015923282,4.881943646));
#4709=B_SPLINE_CURVE_WITH_KNOTS('',3,(#4705,#4706,#4707,#4708),.UNSPECIFIED.,.F.,.F.,(4,4),(0.006860131,0.015520046),.UNSPECIFIED.);
#4710=EDGE_CURVE('',#4672,#4704,#4709,.T.);
#4711=ORIENTED_EDGE('',*,*,#4710,.T.);
#4712=CARTESIAN_POINT('',(-129.253913199,21.497986936,4.885566031));
#4713=CARTESIAN_POINT('',(-129.140510108,21.342113605,4.884449148));
#4714=CARTESIAN_POINT('',(-129.034395957,21.180614078,4.883235041));
#4715=CARTESIAN_POINT('',(-128.936935349,21.015923026,4.881943189));
#4716=B_SPLINE_CURVE_WITH_KNOTS('',3,(#4712,#4713,#4714,#4715),.UNSPECIFIED.,.F.,.F.,(4,4),(0.00194213,0.002513836),.UNSPECIFIED.);
#4717=EDGE_CURVE('',#4059,#4704,#4716,.T.);
#4718=ORIENTED_EDGE('',*,*,#4717,.F.);
#4719=ORIENTED_EDGE('',*,*,#4065,.F.);
#4720=CARTESIAN_POINT('',(-128.209921432,19.130924506,4.830356078));
#4721=VERTEX_POINT('',#4720);
#4722=CARTESIAN_POINT('',(-129.253819794,21.498211926,4.865575289));
#4723=CARTESIAN_POINT('',(-128.996956592,21.145215863,4.859492182));
#4724=CARTESIAN_POINT('',(-128.781682823,20.77061652,4.85350761));
#4725=CARTESIAN_POINT('',(-128.606854997,20.375007872,4.847618863));
#4726=CARTESIAN_POINT('',(-128.432027172,19.979399224,4.841730116));
#4727=CARTESIAN_POINT('',(-128.297592768,19.55993944,4.835904779));
#4728=CARTESIAN_POINT('',(-128.209921432,19.130924506,4.830356078));
#4729=B_SPLINE_CURVE_WITH_KNOTS('',3,(#4722,#4723,#4724,#4725,#4726,#4727,#4728),.UNSPECIFIED.,.F.,.F.,(4,3,4),(0.000112578,0.001407681,0.002702784),.UNSPECIFIED.);
#4730=EDGE_CURVE('',#4051,#4721,#4729,.T.);
#4731=ORIENTED_EDGE('',*,*,#4730,.T.);
#4732=CARTESIAN_POINT('',(-128.230205361,19.087125938,8.884924924));
#4733=VERTEX_POINT('',#4732);
#4734=CARTESIAN_POINT('',(-128.209921432,19.130924506,4.830356078));
#4735=CARTESIAN_POINT('',(-128.216682718,19.116324977,6.181879027));
#4736=CARTESIAN_POINT('',(-128.223444028,19.101725455,7.533401976));
#4737=CARTESIAN_POINT('',(-128.230205361,19.087125938,8.884924924));
#4738=B_SPLINE_CURVE_WITH_KNOTS('',3,(#4734,#4735,#4736,#4737),.UNSPECIFIED.,.F.,.F.,(4,4),(0.,0.004054856),.UNSPECIFIED.);
#4739=EDGE_CURVE('',#4721,#4733,#4738,.T.);
#4740=ORIENTED_EDGE('',*,*,#4739,.T.);
#4741=CARTESIAN_POINT('',(-128.230205361,19.087125938,8.884924924));
#4742=CARTESIAN_POINT('',(-128.230615963,19.08623934,8.967000039));
#4743=CARTESIAN_POINT('',(-128.223067053,19.047382778,9.045401874));
#4744=CARTESIAN_POINT('',(-128.212242026,18.98760992,9.098968702));
#4745=CARTESIAN_POINT('',(-128.201416999,18.927837063,9.152535531));
#4746=CARTESIAN_POINT('',(-128.18774639,18.847899923,9.182574127));
#4747=CARTESIAN_POINT('',(-128.175602294,18.766872592,9.181759514));
#4748=B_SPLINE_CURVE_WITH_KNOTS('',3,(#4741,#4742,#4743,#4744,#4745,#4746,#4747),.UNSPECIFIED.,.F.,.F.,(4,3,4),(0.,0.000242563,0.000485126),.UNSPECIFIED.);
#4749=EDGE_CURVE('',#4733,#4511,#4748,.T.);
#4750=ORIENTED_EDGE('',*,*,#4749,.T.);
#4751=ORIENTED_EDGE('',*,*,#4624,.F.);
#4752=CARTESIAN_POINT('',(-128.579899424,15.510265142,8.544514641));
#4753=VERTEX_POINT('',#4752);
#4754=CARTESIAN_POINT('',(-128.579899424,15.510265142,8.544514641));
#4755=CARTESIAN_POINT('',(-128.493701272,15.716014652,8.750627259));
#4756=CARTESIAN_POINT('',(-128.418104664,15.928684704,8.953410508));
#4757=CARTESIAN_POINT('',(-128.353998338,16.148855455,9.152585285));
#4758=B_SPLINE_CURVE_WITH_KNOTS('',3,(#4754,#4755,#4756,#4757),.UNSPECIFIED.,.F.,.F.,(4,4),(0.,0.000910263),.UNSPECIFIED.);
#4759=EDGE_CURVE('',#4753,#4609,#4758,.T.);
#4760=ORIENTED_EDGE('',*,*,#4759,.F.);
#4761=CARTESIAN_POINT('',(-128.628157492,15.398353006,8.543064376));
#4762=VERTEX_POINT('',#4761);
#4763=CARTESIAN_POINT('',(-128.628157492,15.398353006,8.543064376));
#4764=CARTESIAN_POINT('',(-128.611698747,15.435496327,8.543547925));
#4765=CARTESIAN_POINT('',(-128.59561272,15.47280037,8.544031346));
#4766=CARTESIAN_POINT('',(-128.579899424,15.510265142,8.544514641));
#4767=B_SPLINE_CURVE_WITH_KNOTS('',3,(#4763,#4764,#4765,#4766),.UNSPECIFIED.,.F.,.F.,(4,4),(0.,0.000121882),.UNSPECIFIED.);
#4768=EDGE_CURVE('',#4762,#4753,#4767,.T.);
#4769=ORIENTED_EDGE('',*,*,#4768,.F.);
#4770=CARTESIAN_POINT('',(-128.628157642,15.398352671,8.543069735));
#4771=CARTESIAN_POINT('',(-128.635891356,15.381657434,10.08647857));
#4772=CARTESIAN_POINT('',(-128.643626005,15.364960221,11.629924356));
#4773=CARTESIAN_POINT('',(-128.651359961,15.348264671,13.173333166));
#4774=B_SPLINE_CURVE_WITH_KNOTS('',3,(#4770,#4771,#4772,#4773),.UNSPECIFIED.,.F.,.F.,(4,4),(0.018244566,0.022875121),.UNSPECIFIED.);
#4775=EDGE_CURVE('',#4762,#4674,#4774,.T.);
#4776=ORIENTED_EDGE('',*,*,#4775,.T.);
#4777=EDGE_LOOP('',(#4702,#4711,#4718,#4719,#4731,#4740,#4750,#4751,#4760,#4769,#4776));
#4778=FACE_BOUND('',#4777,.T.);
#4779=ADVANCED_FACE('',(#4778),#4670,.F.);
#4780=OVER_RIDING_STYLED_ITEM('',(#1101),#4779,#3732);
#4781=CARTESIAN_POINT('',(-127.843884514,20.742530292,8.904739718));
#4782=DIRECTION('',(-0.00499956,-0.010802168,0.999929156));
#4783=DIRECTION('',(0.,-0.999941653,-0.010802303));
#4784=AXIS2_PLACEMENT_3D('',#4781,#4782,#4783);
#4785=TOROIDAL_SURFACE('',#4784,2.,0.3);
#4786=CARTESIAN_POINT('',(-129.478137257,21.210727119,8.901624585));
#4787=VERTEX_POINT('',#4786);
#4788=CARTESIAN_POINT('',(-127.843884514,20.742530292,8.904739718));
#4789=DIRECTION('',(-0.00499956,-0.010802168,0.999929156));
#4790=DIRECTION('',(0.,-0.999941653,-0.010802303));
#4791=AXIS2_PLACEMENT_3D('',#4788,#4789,#4790);
#4792=CIRCLE('',#4791,1.7);
#4793=EDGE_CURVE('',#4787,#4733,#4792,.T.);
#4794=ORIENTED_EDGE('',*,*,#4793,.F.);
#4795=CARTESIAN_POINT('',(-129.478137257,21.210727119,8.901624585));
#4796=CARTESIAN_POINT('',(-129.47839217,21.210181706,8.953594686));
#4797=CARTESIAN_POINT('',(-129.493794801,21.207423519,9.004410104));
#4798=CARTESIAN_POINT('',(-129.520927147,21.199592472,9.047306363));
#4799=CARTESIAN_POINT('',(-129.548059492,21.191761424,9.090202623));
#4800=CARTESIAN_POINT('',(-129.58710899,21.177966868,9.124610829));
#4801=CARTESIAN_POINT('',(-129.627390532,21.155967208,9.147631213));
#4802=CARTESIAN_POINT('',(-129.667672073,21.133967548,9.170651597));
#4803=CARTESIAN_POINT('',(-129.709015865,21.103869922,9.183269565));
#4804=CARTESIAN_POINT('',(-129.745051611,21.067379173,9.189953152));
#4805=CARTESIAN_POINT('',(-129.781087358,21.030888425,9.196636739));
#4806=CARTESIAN_POINT('',(-129.811481931,20.988944522,9.197585058));
#4807=CARTESIAN_POINT('',(-129.834983248,20.94283409,9.196969518));
#4808=B_SPLINE_CURVE_WITH_KNOTS('',3,(#4795,#4796,#4797,#4798,#4799,#4800,#4801,#4802,#4803,#4804,#4805,#4806,#4807),.UNSPECIFIED.,.F.,.F.,(4,3,3,3,4),(0.,0.00015371,0.000307419,0.000461129,0.000614839),.UNSPECIFIED.);
#4809=EDGE_CURVE('',#4787,#4513,#4808,.T.);
#4810=ORIENTED_EDGE('',*,*,#4809,.T.);
#4811=ORIENTED_EDGE('',*,*,#4519,.F.);
#4812=ORIENTED_EDGE('',*,*,#4749,.F.);
#4813=EDGE_LOOP('',(#4794,#4810,#4811,#4812));
#4814=FACE_BOUND('',#4813,.T.);
#4815=ADVANCED_FACE('',(#4814),#4785,.T.);
#4816=OVER_RIDING_STYLED_ITEM('',(#169),#4815,#3732);
#4817=CARTESIAN_POINT('',(-127.768891117,20.90456281,-6.094197626));
#4818=DIRECTION('',(-0.00499956,-0.010802168,0.999929156));
#4819=DIRECTION('',(0.998518572,-0.054233225,0.004406629));
#4820=AXIS2_PLACEMENT_3D('',#4817,#4818,#4819);
#4821=CYLINDRICAL_SURFACE('',#4820,1.7);
#4822=CARTESIAN_POINT('',(-129.458392175,21.25291731,4.881896183));
#4823=VERTEX_POINT('',#4822);
#4824=CARTESIAN_POINT('',(-127.823786284,20.785955007,4.885024509));
#4825=DIRECTION('',(0.00499956,0.010802168,-0.999929156));
#4826=DIRECTION('',(0.,-0.999941653,-0.010802303));
#4827=AXIS2_PLACEMENT_3D('',#4824,#4825,#4826);
#4828=CIRCLE('',#4827,1.7);
#4829=EDGE_CURVE('',#4823,#4068,#4828,.T.);
#4830=ORIENTED_EDGE('',*,*,#4829,.F.);
#4831=CARTESIAN_POINT('',(-129.458392175,21.25291731,4.881896183));
#4832=CARTESIAN_POINT('',(-129.464973949,21.238854221,6.221805653));
#4833=CARTESIAN_POINT('',(-129.471555643,21.224790824,7.561715121));
#4834=CARTESIAN_POINT('',(-129.478137257,21.210727119,8.901624585));
#4835=B_SPLINE_CURVE_WITH_KNOTS('',3,(#4831,#4832,#4833,#4834),.UNSPECIFIED.,.F.,.F.,(4,4),(0.,0.004019998),.UNSPECIFIED.);
#4836=EDGE_CURVE('',#4823,#4787,#4835,.T.);
#4837=ORIENTED_EDGE('',*,*,#4836,.T.);
#4838=ORIENTED_EDGE('',*,*,#4793,.T.);
#4839=ORIENTED_EDGE('',*,*,#4739,.F.);
#4840=CARTESIAN_POINT('',(-127.823590234,20.786378597,4.845813901));
#4841=DIRECTION('',(-0.008214595,0.011253635,-0.999902933));
#4842=DIRECTION('',(-0.999382439,0.034071802,0.008593788));
#4843=AXIS2_PLACEMENT_3D('',#4840,#4841,#4842);
#4844=ELLIPSE('',#4843,1.700148609,1.7);
#4845=EDGE_CURVE('',#4721,#4076,#4844,.T.);
#4846=ORIENTED_EDGE('',*,*,#4845,.T.);
#4847=ORIENTED_EDGE('',*,*,#4082,.F.);
#4848=EDGE_LOOP('',(#4830,#4837,#4838,#4839,#4846,#4847));
#4849=FACE_BOUND('',#4848,.T.);
#4850=ADVANCED_FACE('',(#4849),#4821,.F.);
#4851=OVER_RIDING_STYLED_ITEM('',(#169),#4850,#3732);
#4852=CARTESIAN_POINT('',(-131.246746717,9.124597322,1.761722005));
#4853=DIRECTION('',(0.998510419,-0.054383268,0.004404967));
#4854=DIRECTION('',(0.004370829,-0.000746667,-0.999990169));
#4855=AXIS2_PLACEMENT_3D('',#4852,#4853,#4854);
#4856=PLANE('',#4855);
#4857=CARTESIAN_POINT('',(-131.047434214,13.03011535,4.799025117));
#4858=VERTEX_POINT('',#4857);
#4859=CARTESIAN_POINT('',(-131.086385734,12.314314751,4.791288979));
#4860=VERTEX_POINT('',#4859);
#4861=CARTESIAN_POINT('',(-131.047434214,13.03011535,4.799025117));
#4862=DIRECTION('',(-0.054333164,-0.998464551,-0.010791078));
#4863=VECTOR('',#4862,0.716901364);
#4864=LINE('',#4861,#4863);
#4865=EDGE_CURVE('',#4858,#4860,#4864,.T.);
#4866=ORIENTED_EDGE('',*,*,#4865,.F.);
#4867=CARTESIAN_POINT('',(-131.063608614,12.995931439,8.043379062));
#4868=VERTEX_POINT('',#4867);
#4869=CARTESIAN_POINT('',(-131.047434214,13.03011535,4.799025117));
#4870=DIRECTION('',(-0.00498506,-0.010535715,0.999932072));
#4871=VECTOR('',#4870,3.244574344);
#4872=LINE('',#4869,#4871);
#4873=EDGE_CURVE('',#4858,#4868,#4872,.T.);
#4874=ORIENTED_EDGE('',*,*,#4873,.T.);
#4875=CARTESIAN_POINT('',(-130.926359334,15.51817568,8.071312933));
#4876=VERTEX_POINT('',#4875);
#4877=CARTESIAN_POINT('',(-131.063608614,12.995931439,8.043379062));
#4878=DIRECTION('',(0.054331832,0.998461704,0.01105797));
#4879=VECTOR('',#4878,2.526130178);
#4880=LINE('',#4877,#4879);
#4881=EDGE_CURVE('',#4868,#4876,#4880,.T.);
#4882=ORIENTED_EDGE('',*,*,#4881,.T.);
#4883=CARTESIAN_POINT('',(-130.926359334,15.51817568,8.071312933));
#4884=DIRECTION('',(0.016657485,0.226968577,-0.973759618));
#4885=VECTOR('',#4884,3.317294794);
#4886=LINE('',#4883,#4885);
#4887=EDGE_CURVE('',#4876,#4369,#4886,.T.);
#4888=ORIENTED_EDGE('',*,*,#4887,.T.);
#4889=ORIENTED_EDGE('',*,*,#4374,.F.);
#4890=CARTESIAN_POINT('',(-130.665877721,20.040729937,4.860772336));
#4891=VERTEX_POINT('',#4890);
#4892=CARTESIAN_POINT('',(-130.665877721,20.040729937,4.860772336));
#4893=DIRECTION('',(-0.035723591,-0.590608854,0.80616686));
#4894=VECTOR('',#4893,0.025886215);
#4895=LINE('',#4892,#4894);
#4896=EDGE_CURVE('',#4891,#4360,#4895,.T.);
#4897=ORIENTED_EDGE('',*,*,#4896,.F.);
#4898=CARTESIAN_POINT('',(-131.086315841,12.314462468,4.777269363));
#4899=VERTEX_POINT('',#4898);
#4900=CARTESIAN_POINT('',(-130.665877721,20.040729937,4.860772336));
#4901=DIRECTION('',(-0.054333164,-0.998464551,-0.010791078));
#4902=VECTOR('',#4901,7.738149001);
#4903=LINE('',#4900,#4902);
#4904=EDGE_CURVE('',#4891,#4899,#4903,.T.);
#4905=ORIENTED_EDGE('',*,*,#4904,.T.);
#4906=CARTESIAN_POINT('',(-131.086385734,12.314314751,4.791288979));
#4907=DIRECTION('',(0.00498506,0.010535714,-0.999932072));
#4908=VECTOR('',#4907,0.014020568);
#4909=LINE('',#4906,#4908);
#4910=EDGE_CURVE('',#4860,#4899,#4909,.T.);
#4911=ORIENTED_EDGE('',*,*,#4910,.F.);
#4912=EDGE_LOOP('',(#4866,#4874,#4882,#4888,#4889,#4897,#4905,#4911));
#4913=FACE_BOUND('',#4912,.T.);
#4914=ADVANCED_FACE('',(#4913),#4856,.F.);
#4915=OVER_RIDING_STYLED_ITEM('',(#169),#4914,#3732);
#4916=CARTESIAN_POINT('',(-130.898254893,12.349856582,0.555546625));
#4917=DIRECTION('',(0.054329702,0.998464739,0.010791109));
#4918=DIRECTION('',(-0.998522879,0.054332866,-0.));
#4919=AXIS2_PLACEMENT_3D('',#4916,#4917,#4918);
#4920=PLANE('',#4919);
#4921=CARTESIAN_POINT('',(-133.852442667,12.464561,4.815704203));
#4922=VERTEX_POINT('',#4921);
#4923=CARTESIAN_POINT('',(-133.852442667,12.464561,4.815704203));
#4924=DIRECTION('',(0.998489261,-0.054235784,-0.00881339));
#4925=VECTOR('',#4924,2.770242046);
#4926=LINE('',#4923,#4925);
#4927=EDGE_CURVE('',#4922,#4860,#4926,.T.);
#4928=ORIENTED_EDGE('',*,*,#4927,.T.);
#4929=ORIENTED_EDGE('',*,*,#4910,.T.);
#4930=CARTESIAN_POINT('',(-133.852372773,12.464708717,4.801684587));
#4931=VERTEX_POINT('',#4930);
#4932=CARTESIAN_POINT('',(-133.852372773,12.464708717,4.801684587));
#4933=DIRECTION('',(0.998489261,-0.054235784,-0.00881339));
#4934=VECTOR('',#4933,2.770242046);
#4935=LINE('',#4932,#4934);
#4936=EDGE_CURVE('',#4931,#4899,#4935,.T.);
#4937=ORIENTED_EDGE('',*,*,#4936,.F.);
#4938=CARTESIAN_POINT('',(-133.852372773,12.464708717,4.801684587));
#4939=DIRECTION('',(-0.00498506,-0.010535714,0.999932072));
#4940=VECTOR('',#4939,0.014020568);
#4941=LINE('',#4938,#4940);
#4942=EDGE_CURVE('',#4931,#4922,#4941,.T.);
#4943=ORIENTED_EDGE('',*,*,#4942,.T.);
#4944=EDGE_LOOP('',(#4928,#4929,#4937,#4943));
#4945=FACE_BOUND('',#4944,.T.);
#4946=ADVANCED_FACE('',(#4945),#4920,.T.);
#4947=CARTESIAN_POINT('',(-134.147750229,11.524946351,0.572958365));
#4948=DIRECTION('',(0.998489261,-0.054235784,-0.00881339));
#4949=DIRECTION('',(0.05423789,0.998528042,0.));
#4950=AXIS2_PLACEMENT_3D('',#4947,#4948,#4949);
#4951=PLANE('',#4950);
#4952=CARTESIAN_POINT('',(-133.964265858,13.097500689,11.683150283));
#4953=VERTEX_POINT('',#4952);
#4954=CARTESIAN_POINT('',(-133.961497171,13.093707709,12.020162455));
#4955=VERTEX_POINT('',#4954);
#4956=CARTESIAN_POINT('',(-129.950846321,86.828305235,12.648537403));
#4957=DIRECTION('',(-0.998489261,0.054235784,0.00881339));
#4958=DIRECTION('',(-0.054329702,-0.998464739,-0.010791109));
#4959=AXIS2_PLACEMENT_3D('',#4956,#4957,#4958);
#4960=ELLIPSE('',#4959,74.31658056,1.5);
#4961=EDGE_CURVE('',#4953,#4955,#4960,.T.);
#4962=ORIENTED_EDGE('',*,*,#4961,.F.);
#4963=CARTESIAN_POINT('',(-133.986061297,13.127359485,9.030150028));
#4964=VERTEX_POINT('',#4963);
#4965=CARTESIAN_POINT('',(-133.986061297,13.127359485,9.030150028));
#4966=DIRECTION('',(0.008214595,-0.011253635,0.999902933));
#4967=VECTOR('',#4966,2.653257797);
#4968=LINE('',#4965,#4967);
#4969=EDGE_CURVE('',#4964,#4953,#4968,.T.);
#4970=ORIENTED_EDGE('',*,*,#4969,.F.);
#4971=CARTESIAN_POINT('',(-134.022078398,12.465441513,9.022996256));
#4972=VERTEX_POINT('',#4971);
#4973=CARTESIAN_POINT('',(-133.986061297,13.127359485,9.030150028));
#4974=CARTESIAN_POINT('',(-133.998066997,12.906720161,9.027765438));
#4975=CARTESIAN_POINT('',(-134.010072698,12.686080837,9.025380847));
#4976=CARTESIAN_POINT('',(-134.022078398,12.465441513,9.022996256));
#4977=B_SPLINE_CURVE_WITH_KNOTS('',3,(#4973,#4974,#4975,#4976),.UNSPECIFIED.,.F.,.F.,(4,4),(0.000037064,0.0007),.UNSPECIFIED.);
#4978=EDGE_CURVE('',#4964,#4972,#4977,.T.);
#4979=ORIENTED_EDGE('',*,*,#4978,.T.);
#4980=CARTESIAN_POINT('',(-133.993904447,12.404298938,12.591146782));
#4981=VERTEX_POINT('',#4980);
#4982=CARTESIAN_POINT('',(-134.022072167,12.465571491,9.022998458));
#4983=CARTESIAN_POINT('',(-134.012688888,12.445043047,10.212379487));
#4984=CARTESIAN_POINT('',(-134.003302164,12.424563098,11.40176132));
#4985=CARTESIAN_POINT('',(-133.993902885,12.40432843,12.591147265));
#4986=B_SPLINE_CURVE_WITH_KNOTS('',3,(#4982,#4983,#4984,#4985),.UNSPECIFIED.,.F.,.F.,(4,4),(0.005360587,0.008929372),.UNSPECIFIED.);
#4987=EDGE_CURVE('',#4972,#4981,#4986,.T.);
#4988=ORIENTED_EDGE('',*,*,#4987,.T.);
#4989=CARTESIAN_POINT('',(-133.956745676,13.087198369,12.598527397));
#4990=VERTEX_POINT('',#4989);
#4991=CARTESIAN_POINT('',(-133.993904447,12.404298938,12.591146782));
#4992=CARTESIAN_POINT('',(-133.98151819,12.631932082,12.593606987));
#4993=CARTESIAN_POINT('',(-133.969131933,12.859565225,12.596067192));
#4994=CARTESIAN_POINT('',(-133.956745676,13.087198369,12.598527397));
#4995=B_SPLINE_CURVE_WITH_KNOTS('',3,(#4991,#4992,#4993,#4994),.UNSPECIFIED.,.F.,.F.,(4,4),(1747.624311062,1747.624995012),.UNSPECIFIED.);
#4996=EDGE_CURVE('',#4981,#4990,#4995,.T.);
#4997=ORIENTED_EDGE('',*,*,#4996,.T.);
#4998=CARTESIAN_POINT('',(-133.961497171,13.093707709,12.020162455));
#4999=DIRECTION('',(0.008214595,-0.011253635,0.999902933));
#5000=VECTOR('',#4999,0.578421087);
#5001=LINE('',#4998,#5000);
#5002=EDGE_CURVE('',#4955,#4990,#5001,.T.);
#5003=ORIENTED_EDGE('',*,*,#5002,.F.);
#5004=EDGE_LOOP('',(#4962,#4970,#4979,#4988,#4997,#5003));
#5005=FACE_BOUND('',#5004,.T.);
#5006=ADVANCED_FACE('',(#5005),#4951,.F.);
#5007=CARTESIAN_POINT('',(-130.860224101,13.0487819,0.563100402));
#5008=DIRECTION('',(0.054329702,0.998464739,0.010791109));
#5009=DIRECTION('',(-0.998522879,0.054332866,-0.));
#5010=AXIS2_PLACEMENT_3D('',#5007,#5008,#5009);
#5011=PLANE('',#5010);
#5012=CARTESIAN_POINT('',(-133.452064303,13.0556627,12.975510416));
#5013=VERTEX_POINT('',#5012);
#5014=CARTESIAN_POINT('',(-132.474326701,13.014749111,11.838517305));
#5015=DIRECTION('',(0.054329702,0.998464739,0.010791109));
#5016=DIRECTION('',(0.998489261,-0.054235784,-0.00881339));
#5017=AXIS2_PLACEMENT_3D('',#5014,#5015,#5016);
#5018=ELLIPSE('',#5017,1.500305636,1.5);
#5019=EDGE_CURVE('',#4955,#5013,#5018,.T.);
#5020=ORIENTED_EDGE('',*,*,#5019,.F.);
#5021=ORIENTED_EDGE('',*,*,#5002,.T.);
#5022=CARTESIAN_POINT('',(-132.223034062,13.012311269,10.798906336));
#5023=DIRECTION('',(0.054329702,0.998464739,0.010791109));
#5024=DIRECTION('',(-0.998522879,0.054332866,0.));
#5025=AXIS2_PLACEMENT_3D('',#5022,#5023,#5024);
#5026=CIRCLE('',#5025,2.5);
#5027=EDGE_CURVE('',#4990,#5013,#5026,.T.);
#5028=ORIENTED_EDGE('',*,*,#5027,.T.);
#5029=EDGE_LOOP('',(#5020,#5021,#5028));
#5030=FACE_BOUND('',#5029,.T.);
#5031=ADVANCED_FACE('',(#5030),#5011,.T.);
#5032=CARTESIAN_POINT('',(-132.363372888,10.43317828,10.771031835));
#5033=DIRECTION('',(0.054329641,0.998464743,0.01079111));
#5034=DIRECTION('',(-0.998522882,0.054332805,-0.));
#5035=AXIS2_PLACEMENT_3D('',#5032,#5033,#5034);
#5036=CYLINDRICAL_SURFACE('',#5035,2.5);
#5037=CARTESIAN_POINT('',(-129.796258911,12.890830047,11.387370723));
#5038=VERTEX_POINT('',#5037);
#5039=CARTESIAN_POINT('',(-129.814508142,12.874169147,11.454588919));
#5040=VERTEX_POINT('',#5039);
#5041=CARTESIAN_POINT('',(-129.796258911,12.890830047,11.387370723));
#5042=CARTESIAN_POINT('',(-129.80204217,12.885505225,11.409966666));
#5043=CARTESIAN_POINT('',(-129.808128163,12.879945199,11.432369535));
#5044=CARTESIAN_POINT('',(-129.814508142,12.874169147,11.454588919));
#5045=B_SPLINE_CURVE_WITH_KNOTS('',3,(#5041,#5042,#5043,#5044),.UNSPECIFIED.,.F.,.F.,(4,4),(0.004695669,0.004766756),.UNSPECIFIED.);
#5046=EDGE_CURVE('',#5038,#5040,#5045,.T.);
#5047=ORIENTED_EDGE('',*,*,#5046,.T.);
#5048=CARTESIAN_POINT('',(-132.124496064,12.979953504,13.296754057));
#5049=VERTEX_POINT('',#5048);
#5050=CARTESIAN_POINT('',(-132.223034062,13.012311269,10.798906336));
#5051=DIRECTION('',(0.054329702,0.998464739,0.010791109));
#5052=DIRECTION('',(-0.998522879,0.054332866,0.));
#5053=AXIS2_PLACEMENT_3D('',#5050,#5051,#5052);
#5054=CIRCLE('',#5053,2.5);
#5055=EDGE_CURVE('',#5049,#5040,#5054,.T.);
#5056=ORIENTED_EDGE('',*,*,#5055,.F.);
#5057=CARTESIAN_POINT('',(-132.123971478,12.9968501,13.296952215));
#5058=VERTEX_POINT('',#5057);
#5059=CARTESIAN_POINT('',(-132.123971478,12.9968501,13.296952215));
#5060=CARTESIAN_POINT('',(-132.12414639,12.991217903,13.296886174));
#5061=CARTESIAN_POINT('',(-132.124321253,12.985585704,13.296820122));
#5062=CARTESIAN_POINT('',(-132.124496064,12.979953504,13.296754057));
#5063=B_SPLINE_CURVE_WITH_KNOTS('',3,(#5059,#5060,#5061,#5062),.UNSPECIFIED.,.F.,.F.,(4,4),(0.01305132,0.013068226),.UNSPECIFIED.);
#5064=EDGE_CURVE('',#5058,#5049,#5063,.T.);
#5065=ORIENTED_EDGE('',*,*,#5064,.F.);
#5066=CARTESIAN_POINT('',(-132.222115821,13.029186611,10.79908872));
#5067=DIRECTION('',(0.054329641,0.998464743,0.01079111));
#5068=DIRECTION('',(-0.998522882,0.054332805,0.));
#5069=AXIS2_PLACEMENT_3D('',#5066,#5067,#5068);
#5070=CIRCLE('',#5069,2.5);
#5071=EDGE_CURVE('',#5058,#5038,#5070,.T.);
#5072=ORIENTED_EDGE('',*,*,#5071,.T.);
#5073=EDGE_LOOP('',(#5047,#5056,#5065,#5072));
#5074=FACE_BOUND('',#5073,.T.);
#5075=ADVANCED_FACE('',(#5074),#5036,.F.);
#5076=CARTESIAN_POINT('',(-134.027434397,12.474847288,9.023199191));
#5077=CARTESIAN_POINT('',(-134.024054531,12.473082903,9.023142074));
#5078=CARTESIAN_POINT('',(-134.021871061,12.469248471,9.023058667));
#5079=CARTESIAN_POINT('',(-134.022078411,12.465441541,9.022994598));
#5080=CARTESIAN_POINT('',(-134.018097354,12.454343302,10.212580802));
#5081=CARTESIAN_POINT('',(-134.01469286,12.452588501,10.212523787));
#5082=CARTESIAN_POINT('',(-134.012486818,12.448737698,10.21244023));
#5083=CARTESIAN_POINT('',(-134.012695111,12.444913398,10.212376185));
#5084=CARTESIAN_POINT('',(-134.008752259,12.433987164,11.401964919));
#5085=CARTESIAN_POINT('',(-134.005323236,12.432242227,11.401908009));
#5086=CARTESIAN_POINT('',(-134.003094501,12.428375159,11.401824301));
#5087=CARTESIAN_POINT('',(-134.003303734,12.42453355,11.401760283));
#5088=CARTESIAN_POINT('',(-133.999399277,12.413775822,12.591351433));
#5089=CARTESIAN_POINT('',(-133.995945827,12.412041025,12.591294628));
#5090=CARTESIAN_POINT('',(-133.993694277,12.408157797,12.591210771));
#5091=CARTESIAN_POINT('',(-133.993904447,12.404298938,12.591146782));
#5092=B_SPLINE_SURFACE_WITH_KNOTS('',3,3,((#5076,#5077,#5078,#5079),(#5080,#5081,#5082,#5083),(#5084,#5085,#5086,#5087),(#5088,#5089,#5090,#5091)),.UNSPECIFIED.,.F.,.F.,.U.,(4,4),(4,4),(0.005360585,0.008929372),(0.,1.),.UNSPECIFIED.);
#5093=CARTESIAN_POINT('',(-133.999446158,12.413877131,12.585389745));
#5094=VERTEX_POINT('',#5093);
#5095=CARTESIAN_POINT('',(-134.027389528,12.474748759,9.028914687));
#5096=VERTEX_POINT('',#5095);
#5097=CARTESIAN_POINT('',(-133.999456003,12.413881986,12.585396343));
#5098=CARTESIAN_POINT('',(-134.008778347,12.434027798,11.399901763));
#5099=CARTESIAN_POINT('',(-134.018130875,12.454336454,10.214410617));
#5100=CARTESIAN_POINT('',(-134.027437361,12.474773491,9.028920915));
#5101=B_SPLINE_CURVE_WITH_KNOTS('',3,(#5097,#5098,#5099,#5100),.UNSPECIFIED.,.F.,.F.,(4,4),(0.005366305,0.008923414),.UNSPECIFIED.);
#5102=EDGE_CURVE('',#5094,#5096,#5101,.T.);
#5103=ORIENTED_EDGE('',*,*,#5102,.F.);
#5104=CARTESIAN_POINT('',(-133.999446158,12.413877131,12.585389745));
#5105=CARTESIAN_POINT('',(-133.996464603,12.412350561,12.588345589));
#5106=CARTESIAN_POINT('',(-133.993673409,12.408791585,12.591182408));
#5107=CARTESIAN_POINT('',(-133.993904447,12.404298938,12.591146782));
#5108=B_SPLINE_CURVE_WITH_KNOTS('',3,(#5104,#5105,#5106,#5107),.UNSPECIFIED.,.F.,.F.,(4,4),(0.,0.000013227),.UNSPECIFIED.);
#5109=EDGE_CURVE('',#5094,#4981,#5108,.T.);
#5110=ORIENTED_EDGE('',*,*,#5109,.T.);
#5111=ORIENTED_EDGE('',*,*,#4987,.F.);
#5112=CARTESIAN_POINT('',(-134.022078398,12.465441513,9.022996256));
#5113=CARTESIAN_POINT('',(-134.021838557,12.469849286,9.023043894));
#5114=CARTESIAN_POINT('',(-134.024519992,12.473289318,9.025940104));
#5115=CARTESIAN_POINT('',(-134.027389528,12.474748759,9.028914687));
#5116=B_SPLINE_CURVE_WITH_KNOTS('',3,(#5112,#5113,#5114,#5115),.UNSPECIFIED.,.F.,.F.,(4,4),(0.,0.000013017),.UNSPECIFIED.);
#5117=EDGE_CURVE('',#4972,#5096,#5116,.T.);
#5118=ORIENTED_EDGE('',*,*,#5117,.T.);
#5119=EDGE_LOOP('',(#5103,#5110,#5111,#5118));
#5120=FACE_BOUND('',#5119,.T.);
#5121=ADVANCED_FACE('',(#5120),#5092,.T.);
#5122=CARTESIAN_POINT('',(-130.860224101,13.0487819,0.563100402));
#5123=DIRECTION('',(0.054329702,0.998464739,0.010791109));
#5124=DIRECTION('',(-0.998522879,0.054332866,-0.));
#5125=AXIS2_PLACEMENT_3D('',#5122,#5123,#5124);
#5126=PLANE('',#5125);
#5127=ORIENTED_EDGE('',*,*,#4969,.T.);
#5128=CARTESIAN_POINT('',(-132.473761497,13.030928965,10.338604654));
#5129=VERTEX_POINT('',#5128);
#5130=CARTESIAN_POINT('',(-132.474326701,13.014749111,11.838517305));
#5131=DIRECTION('',(0.054329702,0.998464739,0.010791109));
#5132=DIRECTION('',(0.998489261,-0.054235784,-0.00881339));
#5133=AXIS2_PLACEMENT_3D('',#5130,#5131,#5132);
#5134=ELLIPSE('',#5133,1.500305636,1.5);
#5135=EDGE_CURVE('',#5129,#4953,#5134,.T.);
#5136=ORIENTED_EDGE('',*,*,#5135,.F.);
#5137=CARTESIAN_POINT('',(-132.474326701,13.014749111,11.838517305));
#5138=DIRECTION('',(0.054329702,0.998464739,0.010791109));
#5139=DIRECTION('',(0.998489261,-0.054235784,-0.00881339));
#5140=AXIS2_PLACEMENT_3D('',#5137,#5138,#5139);
#5141=ELLIPSE('',#5140,1.500305636,1.5);
#5142=EDGE_CURVE('',#5049,#5129,#5141,.T.);
#5143=ORIENTED_EDGE('',*,*,#5142,.F.);
#5144=ORIENTED_EDGE('',*,*,#5055,.T.);
#5145=CARTESIAN_POINT('',(-129.808069691,12.887761391,10.164529147));
#5146=VERTEX_POINT('',#5145);
#5147=CARTESIAN_POINT('',(-129.808069691,12.887761391,10.164529147));
#5148=CARTESIAN_POINT('',(-129.810215838,12.883230643,10.594549071));
#5149=CARTESIAN_POINT('',(-129.812361988,12.878699895,11.024568995));
#5150=CARTESIAN_POINT('',(-129.814508142,12.874169147,11.454588919));
#5151=B_SPLINE_CURVE_WITH_KNOTS('',3,(#5147,#5148,#5149,#5150),.UNSPECIFIED.,.F.,.F.,(4,4),(0.005669307,0.006959454),.UNSPECIFIED.);
#5152=EDGE_CURVE('',#5146,#5040,#5151,.T.);
#5153=ORIENTED_EDGE('',*,*,#5152,.F.);
#5154=CARTESIAN_POINT('',(-132.223034062,13.012311269,10.798906336));
#5155=DIRECTION('',(0.054329702,0.998464739,0.010791109));
#5156=DIRECTION('',(-0.998522879,0.054332866,0.));
#5157=AXIS2_PLACEMENT_3D('',#5154,#5155,#5156);
#5158=CIRCLE('',#5157,2.5);
#5159=EDGE_CURVE('',#5146,#4964,#5158,.T.);
#5160=ORIENTED_EDGE('',*,*,#5159,.T.);
#5161=EDGE_LOOP('',(#5127,#5136,#5143,#5144,#5153,#5160));
#5162=FACE_BOUND('',#5161,.T.);
#5163=ADVANCED_FACE('',(#5162),#5126,.T.);
#5164=CARTESIAN_POINT('',(-130.88157366,12.219233431,14.055536173));
#5165=CARTESIAN_POINT('',(-130.682828403,12.291778261,14.057292425));
#5166=CARTESIAN_POINT('',(-130.491083348,12.383485903,14.059215641));
#5167=CARTESIAN_POINT('',(-130.122473446,12.605603158,14.063395578));
#5168=CARTESIAN_POINT('',(-129.94634968,12.737221083,14.065661331));
#5169=CARTESIAN_POINT('',(-129.623577217,13.032671535,14.070385148));
#5170=CARTESIAN_POINT('',(-129.476936925,13.196496369,14.07284309));
#5171=CARTESIAN_POINT('',(-129.218915837,13.549901734,14.077854362));
#5172=CARTESIAN_POINT('',(-129.107541761,13.739473064,14.080407563));
#5173=CARTESIAN_POINT('',(-128.924447079,14.136896847,14.085508673));
#5174=CARTESIAN_POINT('',(-128.852731241,14.344738951,14.088056449));
#5175=CARTESIAN_POINT('',(-128.761895952,14.727856413,14.092546371));
#5176=CARTESIAN_POINT('',(-128.735119079,14.90130641,14.094507503));
#5177=CARTESIAN_POINT('',(-128.72222056,15.07578259,14.096410182));
#5178=CARTESIAN_POINT('',(-130.872401679,12.238723638,12.203164151));
#5179=CARTESIAN_POINT('',(-130.673666279,12.311259569,12.204920254));
#5180=CARTESIAN_POINT('',(-130.481929813,12.402956241,12.206843308));
#5181=CARTESIAN_POINT('',(-130.113333647,12.625047773,12.211022896));
#5182=CARTESIAN_POINT('',(-129.937214897,12.756650829,12.213288464));
#5183=CARTESIAN_POINT('',(-129.614447536,13.052069144,12.218011909));
#5184=CARTESIAN_POINT('',(-129.467807327,13.215876713,12.220469665));
#5185=CARTESIAN_POINT('',(-129.2097808,13.569246581,12.225480585));
#5186=CARTESIAN_POINT('',(-129.098401198,13.758799681,12.228033619));
#5187=CARTESIAN_POINT('',(-128.915289568,14.156187621,12.233134431));
#5188=CARTESIAN_POINT('',(-128.843562307,14.364012115,12.235682077));
#5189=CARTESIAN_POINT('',(-128.752701261,14.747099923,12.240171814));
#5190=CARTESIAN_POINT('',(-128.725911096,14.920537469,12.24213288));
#5191=CARTESIAN_POINT('',(-128.712997578,15.095002332,12.244035515));
#5192=CARTESIAN_POINT('',(-130.863229741,12.258213907,10.350786855));
#5193=CARTESIAN_POINT('',(-130.664504198,12.33074094,10.352542811));
#5194=CARTESIAN_POINT('',(-130.472776322,12.422426643,10.354465702));
#5195=CARTESIAN_POINT('',(-130.104193893,12.644492452,10.358644942));
#5196=CARTESIAN_POINT('',(-129.928080162,12.77608064,10.360910323));
#5197=CARTESIAN_POINT('',(-129.605317906,13.071466821,10.365633397));
#5198=CARTESIAN_POINT('',(-129.458677783,13.235257126,10.368090967));
#5199=CARTESIAN_POINT('',(-129.20064582,13.588591497,10.373101534));
#5200=CARTESIAN_POINT('',(-129.089260697,13.778126367,10.375654401));
#5201=CARTESIAN_POINT('',(-128.906132125,14.175478464,10.380754917));
#5202=CARTESIAN_POINT('',(-128.834393443,14.383285348,10.383302432));
#5203=CARTESIAN_POINT('',(-128.743506646,14.766343499,10.387791984));
#5204=CARTESIAN_POINT('',(-128.716703193,14.939768592,10.389752985));
#5205=CARTESIAN_POINT('',(-128.703774678,15.114222135,10.391655575));
#5206=CARTESIAN_POINT('',(-130.854057846,12.277704237,8.498404359));
#5207=CARTESIAN_POINT('',(-130.655342162,12.350222373,8.500160167));
#5208=CARTESIAN_POINT('',(-130.463622876,12.441897108,8.502082895));
#5209=CARTESIAN_POINT('',(-130.095054187,12.663937196,8.506261787));
#5210=CARTESIAN_POINT('',(-129.918945475,12.795510517,8.508526982));
#5211=CARTESIAN_POINT('',(-129.596188328,13.090864565,8.513249684));
#5212=CARTESIAN_POINT('',(-129.449548292,13.254637607,8.515707068));
#5213=CARTESIAN_POINT('',(-129.191510899,13.607936482,8.520717283));
#5214=CARTESIAN_POINT('',(-129.080120257,13.797453122,8.523269983));
#5215=CARTESIAN_POINT('',(-128.89697475,14.194769375,8.528370201));
#5216=CARTESIAN_POINT('',(-128.82522465,14.402558649,8.530917587));
#5217=CARTESIAN_POINT('',(-128.734312109,14.785587139,8.535406952));
#5218=CARTESIAN_POINT('',(-128.70749537,14.958999779,8.537367888));
#5219=CARTESIAN_POINT('',(-128.694551861,15.133442,8.539270434));
#5220=B_SPLINE_SURFACE_WITH_KNOTS('',3,3,((#5164,#5165,#5166,#5167,#5168,#5169,#5170,#5171,#5172,#5173,#5174,#5175,#5176,#5177),(#5178,#5179,#5180,#5181,#5182,#5183,#5184,#5185,#5186,#5187,#5188,#5189,#5190,#5191),(#5192,#5193,#5194,#5195,#5196,#5197,#5198,#5199,#5200,#5201,#5202,#5203,#5204,#5205),(#5206,#5207,#5208,#5209,#5210,#5211,#5212,#5213,#5214,#5215,#5216,#5217,#5218,#5219)),.UNSPECIFIED.,.F.,.F.,.U.,(4,4),(4,2,2,2,2,2,4),(4.691905985,4.692183776),(0.254125882,0.375,0.5,0.625,0.75,0.875,0.97495573),.UNSPECIFIED.);
#5221=CARTESIAN_POINT('',(-129.790493976,12.903000427,10.232262245));
#5222=VERTEX_POINT('',#5221);
#5223=CARTESIAN_POINT('',(-129.808069691,12.887761391,10.164529147));
#5224=CARTESIAN_POINT('',(-129.801888755,12.893087789,10.187013292));
#5225=CARTESIAN_POINT('',(-129.796029436,12.898172269,10.209590132));
#5226=CARTESIAN_POINT('',(-129.790493976,12.903000426,10.232262245));
#5227=B_SPLINE_CURVE_WITH_KNOTS('',3,(#5223,#5224,#5225,#5226),.UNSPECIFIED.,.F.,.F.,(4,4),(0.003455417,0.003526485),.UNSPECIFIED.);
#5228=EDGE_CURVE('',#5146,#5222,#5227,.T.);
#5229=ORIENTED_EDGE('',*,*,#5228,.F.);
#5230=ORIENTED_EDGE('',*,*,#5152,.T.);
#5231=ORIENTED_EDGE('',*,*,#5046,.F.);
#5232=CARTESIAN_POINT('',(-129.806195392,12.869853186,13.378315346));
#5233=VERTEX_POINT('',#5232);
#5234=CARTESIAN_POINT('',(-129.796258911,12.890830047,11.387370723));
#5235=CARTESIAN_POINT('',(-129.799571063,12.883837759,12.051018931));
#5236=CARTESIAN_POINT('',(-129.802883223,12.876845472,12.714667138));
#5237=CARTESIAN_POINT('',(-129.806195392,12.869853186,13.378315346));
#5238=B_SPLINE_CURVE_WITH_KNOTS('',3,(#5234,#5235,#5236,#5237),.UNSPECIFIED.,.F.,.F.,(4,4),(0.003161501,0.005152581),.UNSPECIFIED.);
#5239=EDGE_CURVE('',#5038,#5233,#5238,.T.);
#5240=ORIENTED_EDGE('',*,*,#5239,.T.);
#5241=CARTESIAN_POINT('',(-130.881083223,12.220275232,13.95650269));
#5242=VERTEX_POINT('',#5241);
#5243=CARTESIAN_POINT('',(-129.806195392,12.869853186,13.378315346));
#5244=CARTESIAN_POINT('',(-129.869175855,12.812848796,13.461975958));
#5245=CARTESIAN_POINT('',(-129.939204465,12.753912542,13.536001422));
#5246=CARTESIAN_POINT('',(-130.016163953,12.695069299,13.602273302));
#5247=CARTESIAN_POINT('',(-130.093123442,12.636226057,13.668545181));
#5248=CARTESIAN_POINT('',(-130.177299919,12.577234775,13.727148322));
#5249=CARTESIAN_POINT('',(-130.268973511,12.519844807,13.777382133));
#5250=CARTESIAN_POINT('',(-130.360647102,12.462454839,13.827615944));
#5251=CARTESIAN_POINT('',(-130.457167412,12.408304622,13.868066568));
#5252=CARTESIAN_POINT('',(-130.559009723,12.358097511,13.898373926));
#5253=CARTESIAN_POINT('',(-130.660852033,12.3078904,13.928681284));
#5254=CARTESIAN_POINT('',(-130.769059623,12.261237414,13.94892977));
#5255=CARTESIAN_POINT('',(-130.881083223,12.220275232,13.95650269));
#5256=B_SPLINE_CURVE_WITH_KNOTS('',3,(#5243,#5244,#5245,#5246,#5247,#5248,#5249,#5250,#5251,#5252,#5253,#5254,#5255),.UNSPECIFIED.,.F.,.F.,(4,3,3,3,4),(0.000025002,0.000377103,0.000729204,0.001081305,0.001433406),.UNSPECIFIED.);
#5257=EDGE_CURVE('',#5233,#5242,#5256,.T.);
#5258=ORIENTED_EDGE('',*,*,#5257,.T.);
#5259=CARTESIAN_POINT('',(-130.880243146,12.219719149,14.055547931));
#5260=VERTEX_POINT('',#5259);
#5261=CARTESIAN_POINT('',(-130.88108328,12.220275211,13.95650269));
#5262=CARTESIAN_POINT('',(-130.88080326,12.220089739,13.98951777));
#5263=CARTESIAN_POINT('',(-130.880523237,12.219904377,14.022532851));
#5264=CARTESIAN_POINT('',(-130.880243205,12.219719127,14.055547932));
#5265=B_SPLINE_CURVE_WITH_KNOTS('',3,(#5261,#5262,#5263,#5264),.UNSPECIFIED.,.F.,.F.,(4,4),(0.024586002,0.024685052),.UNSPECIFIED.);
#5266=EDGE_CURVE('',#5242,#5260,#5265,.T.);
#5267=ORIENTED_EDGE('',*,*,#5266,.T.);
#5268=CARTESIAN_POINT('',(-128.717922884,15.083194002,13.207322427));
#5269=VERTEX_POINT('',#5268);
#5270=CARTESIAN_POINT('',(-128.717922884,15.083194002,13.207322427));
#5271=CARTESIAN_POINT('',(-128.742296777,14.756330482,13.212122972));
#5272=CARTESIAN_POINT('',(-128.813540222,14.443860114,13.247793439));
#5273=CARTESIAN_POINT('',(-128.928651442,14.144238039,13.306754777));
#5274=CARTESIAN_POINT('',(-128.986207052,13.994427002,13.336235445));
#5275=CARTESIAN_POINT('',(-129.054194773,13.850106448,13.371143322));
#5276=CARTESIAN_POINT('',(-129.130986222,13.712992635,13.409439492));
#5277=CARTESIAN_POINT('',(-129.20777767,13.575878822,13.447735661));
#5278=CARTESIAN_POINT('',(-129.293680663,13.445188301,13.48958612));
#5279=CARTESIAN_POINT('',(-129.388780207,13.320604334,13.533720515));
#5280=CARTESIAN_POINT('',(-129.48387975,13.196020367,13.577854911));
#5281=CARTESIAN_POINT('',(-129.587818485,13.078280007,13.62406446));
#5282=CARTESIAN_POINT('',(-129.698274205,12.969478835,13.670115549));
#5283=CARTESIAN_POINT('',(-129.808729924,12.860677662,13.716166639));
#5284=CARTESIAN_POINT('',(-129.926302788,12.760005894,13.762354273));
#5285=CARTESIAN_POINT('',(-130.051313241,12.66735787,13.807622224));
#5286=CARTESIAN_POINT('',(-130.176323694,12.574709846,13.852890175));
#5287=CARTESIAN_POINT('',(-130.309583952,12.489731856,13.897465863));
#5288=CARTESIAN_POINT('',(-130.448008387,12.414861429,13.939200492));
#5289=CARTESIAN_POINT('',(-130.586432822,12.339991002,13.980935122));
#5290=CARTESIAN_POINT('',(-130.730384737,12.274810321,14.020009944));
#5291=CARTESIAN_POINT('',(-130.880243146,12.219719149,14.055547931));
#5292=B_SPLINE_CURVE_WITH_KNOTS('',3,(#5270,#5271,#5272,#5273,#5274,#5275,#5276,#5277,#5278,#5279,#5280,#5281,#5282,#5283,#5284,#5285,#5286,#5287,#5288,#5289,#5290,#5291),.UNSPECIFIED.,.F.,.F.,(4,3,3,3,3,3,3,4),(0.,0.000967386,0.001451079,0.001934771,0.002418464,0.002902157,0.00338585,0.003869543),.UNSPECIFIED.);
#5293=EDGE_CURVE('',#5269,#5260,#5292,.T.);
#5294=ORIENTED_EDGE('',*,*,#5293,.F.);
#5295=CARTESIAN_POINT('',(-128.694549352,15.133435366,8.539870534));
#5296=VERTEX_POINT('',#5295);
#5297=CARTESIAN_POINT('',(-128.694549398,15.133435066,8.539876203));
#5298=CARTESIAN_POINT('',(-128.702340458,15.116688093,10.095693503));
#5299=CARTESIAN_POINT('',(-128.710131953,15.099938927,11.65155054));
#5300=CARTESIAN_POINT('',(-128.717923248,15.083191658,13.207367835));
#5301=B_SPLINE_CURVE_WITH_KNOTS('',3,(#5297,#5298,#5299,#5300),.UNSPECIFIED.,.F.,.F.,(4,4),(0.037996289,0.04266407),.UNSPECIFIED.);
#5302=EDGE_CURVE('',#5296,#5269,#5301,.T.);
#5303=ORIENTED_EDGE('',*,*,#5302,.F.);
#5304=CARTESIAN_POINT('',(-129.781901182,12.921140785,8.510534598));
#5305=VERTEX_POINT('',#5304);
#5306=CARTESIAN_POINT('',(-129.781901182,12.921140785,8.510534598));
#5307=CARTESIAN_POINT('',(-129.467104169,13.203505808,8.515158927));
#5308=CARTESIAN_POINT('',(-129.210714084,13.541823152,8.520095675));
#5309=CARTESIAN_POINT('',(-129.023934975,13.921794054,8.525134354));
#5310=CARTESIAN_POINT('',(-128.930545421,14.111779505,8.527653694));
#5311=CARTESIAN_POINT('',(-128.856618989,14.307928828,8.530142308));
#5312=CARTESIAN_POINT('',(-128.801552597,14.51005103,8.532601148));
#5313=CARTESIAN_POINT('',(-128.746486206,14.712173232,8.535059988));
#5314=CARTESIAN_POINT('',(-128.710247421,14.921685638,8.537504527));
#5315=CARTESIAN_POINT('',(-128.694549352,15.133435366,8.539870534));
#5316=B_SPLINE_CURVE_WITH_KNOTS('',3,(#5306,#5307,#5308,#5309,#5310,#5311,#5312,#5313,#5314,#5315),.UNSPECIFIED.,.F.,.F.,(4,3,3,4),(0.001020402,0.002276383,0.002904373,0.003532363),.UNSPECIFIED.);
#5317=EDGE_CURVE('',#5305,#5296,#5316,.T.);
#5318=ORIENTED_EDGE('',*,*,#5317,.F.);
#5319=CARTESIAN_POINT('',(-129.781901182,12.921140785,8.510534598));
#5320=CARTESIAN_POINT('',(-129.78476544,12.915093998,9.084443814));
#5321=CARTESIAN_POINT('',(-129.787629705,12.909047212,9.658353029));
#5322=CARTESIAN_POINT('',(-129.790493976,12.903000427,10.232262245));
#5323=B_SPLINE_CURVE_WITH_KNOTS('',3,(#5319,#5320,#5321,#5322),.UNSPECIFIED.,.F.,.F.,(4,4),(0.000284469,0.002006314),.UNSPECIFIED.);
#5324=EDGE_CURVE('',#5305,#5222,#5323,.T.);
#5325=ORIENTED_EDGE('',*,*,#5324,.T.);
#5326=EDGE_LOOP('',(#5229,#5230,#5231,#5240,#5258,#5267,#5294,#5303,#5318,#5325));
#5327=FACE_BOUND('',#5326,.T.);
#5328=ADVANCED_FACE('',(#5327),#5220,.F.);
#5329=CARTESIAN_POINT('',(-133.981588882,12.451288919,9.028990323));
#5330=CARTESIAN_POINT('',(-134.249988752,12.586231092,9.029074461));
#5331=CARTESIAN_POINT('',(-134.499739375,12.75815027,9.029641155));
#5332=CARTESIAN_POINT('',(-134.721925742,12.960332134,9.030664089));
#5333=CARTESIAN_POINT('',(-133.987545495,12.438822631,10.214449759));
#5334=CARTESIAN_POINT('',(-134.255953856,12.573774597,10.214533963));
#5335=CARTESIAN_POINT('',(-134.505710855,12.745706238,10.21510076));
#5336=CARTESIAN_POINT('',(-134.727900576,12.947902223,10.21612383));
#5337=CARTESIAN_POINT('',(-133.993502075,12.426356348,11.399908571));
#5338=CARTESIAN_POINT('',(-134.261918927,12.561318109,11.39999284));
#5339=CARTESIAN_POINT('',(-134.5116823,12.733262214,11.400559741));
#5340=CARTESIAN_POINT('',(-134.733875374,12.935472319,11.401582947));
#5341=CARTESIAN_POINT('',(-133.999458622,12.413890072,12.585366737));
#5342=CARTESIAN_POINT('',(-134.267883963,12.548861628,12.585451072));
#5343=CARTESIAN_POINT('',(-134.517653711,12.720818197,12.586018077));
#5344=CARTESIAN_POINT('',(-134.739850137,12.923042424,12.587041419));
#5345=B_SPLINE_SURFACE_WITH_KNOTS('',3,3,((#5329,#5330,#5331,#5332),(#5333,#5334,#5335,#5336),(#5337,#5338,#5339,#5340),(#5341,#5342,#5343,#5344)),.UNSPECIFIED.,.F.,.F.,.U.,(4,4),(4,4),(1.576380716,1.576569413),(0.260904071,0.434155539),.UNSPECIFIED.);
#5346=CARTESIAN_POINT('',(-134.730589459,12.941430529,10.796672246));
#5347=VERTEX_POINT('',#5346);
#5348=CARTESIAN_POINT('',(-133.999446158,12.413877131,12.585389745));
#5349=CARTESIAN_POINT('',(-134.113648774,12.472750317,12.472155113));
#5350=CARTESIAN_POINT('',(-134.214265803,12.533232109,12.350023422));
#5351=CARTESIAN_POINT('',(-134.30280354,12.592072096,12.218597567));
#5352=CARTESIAN_POINT('',(-134.347072409,12.621492089,12.152884639));
#5353=CARTESIAN_POINT('',(-134.388291356,12.650502455,12.084827226));
#5354=CARTESIAN_POINT('',(-134.426460554,12.678625297,12.014210217));
#5355=CARTESIAN_POINT('',(-134.464629751,12.70674814,11.943593208));
#5356=CARTESIAN_POINT('',(-134.499868704,12.734091372,11.870068579));
#5357=CARTESIAN_POINT('',(-134.531338503,12.759485799,11.79518399));
#5358=CARTESIAN_POINT('',(-134.5942781,12.810274652,11.645414811));
#5359=CARTESIAN_POINT('',(-134.64296294,12.853776301,11.489331208));
#5360=CARTESIAN_POINT('',(-134.676826743,12.885662236,11.325613502));
#5361=CARTESIAN_POINT('',(-134.693758645,12.901605203,11.243754649));
#5362=CARTESIAN_POINT('',(-134.706959062,12.91464981,11.159436831));
#5363=CARTESIAN_POINT('',(-134.715906826,12.923952778,11.075448992));
#5364=CARTESIAN_POINT('',(-134.724854591,12.933255746,10.991461153));
#5365=CARTESIAN_POINT('',(-134.729690302,12.938943671,10.907363314));
#5366=CARTESIAN_POINT('',(-134.730475975,12.940928474,10.823154033));
#5367=CARTESIAN_POINT('',(-134.731261648,12.942913278,10.738944751));
#5368=CARTESIAN_POINT('',(-134.727997368,12.941194824,10.654624025));
#5369=CARTESIAN_POINT('',(-134.720607581,12.935783878,10.570191511));
#5370=CARTESIAN_POINT('',(-134.713217794,12.930372931,10.485758997));
#5371=CARTESIAN_POINT('',(-134.701567831,12.921159124,10.40071566));
#5372=CARTESIAN_POINT('',(-134.686078815,12.90876807,10.317820858));
#5373=CARTESIAN_POINT('',(-134.655100784,12.883985961,10.152031254));
#5374=CARTESIAN_POINT('',(-134.608965868,12.846603618,9.992984092));
#5375=CARTESIAN_POINT('',(-134.54814154,12.8008224,9.839667719));
#5376=CARTESIAN_POINT('',(-134.487317213,12.755041183,9.686351346));
#5377=CARTESIAN_POINT('',(-134.413111802,12.701957031,9.542284995));
#5378=CARTESIAN_POINT('',(-134.326376519,12.646268907,9.407230082));
#5379=CARTESIAN_POINT('',(-134.239641235,12.590580783,9.27217517));
#5380=CARTESIAN_POINT('',(-134.139562916,12.531799934,9.145194501));
#5381=CARTESIAN_POINT('',(-134.027389528,12.474748759,9.028914687));
#5382=B_SPLINE_CURVE_WITH_KNOTS('',3,(#5348,#5349,#5350,#5351,#5352,#5353,#5354,#5355,#5356,#5357,#5358,#5359,#5360,#5361,#5362,#5363,#5364,#5365,#5366,#5367,#5368,#5369,#5370,#5371,#5372,#5373,
#5374,#5375,#5376,#5377,#5378,#5379,#5380,#5381),.UNSPECIFIED.,.F.,.F.,(4,3,3,3,3,3,3,3,3,3,3,4),(0.,0.000506989,0.000760484,0.001013978,0.001520967,0.001774462,0.002027956,0.002281451,0.002534945,0.003041935,0.003548924,0.004055913),.UNSPECIFIED.);
#5383=EDGE_CURVE('',#5347,#5096,#5382,.T.);
#5384=ORIENTED_EDGE('',*,*,#5383,.F.);
#5385=CARTESIAN_POINT('',(-133.999446158,12.413877131,12.585389745));
#5386=CARTESIAN_POINT('',(-134.113648774,12.472750317,12.472155113));
#5387=CARTESIAN_POINT('',(-134.214265803,12.533232109,12.350023422));
#5388=CARTESIAN_POINT('',(-134.30280354,12.592072096,12.218597567));
#5389=CARTESIAN_POINT('',(-134.347072409,12.621492089,12.152884639));
#5390=CARTESIAN_POINT('',(-134.388291356,12.650502455,12.084827226));
#5391=CARTESIAN_POINT('',(-134.426460554,12.678625297,12.014210217));
#5392=CARTESIAN_POINT('',(-134.464629751,12.70674814,11.943593208));
#5393=CARTESIAN_POINT('',(-134.499868704,12.734091372,11.870068579));
#5394=CARTESIAN_POINT('',(-134.531338503,12.759485799,11.79518399));
#5395=CARTESIAN_POINT('',(-134.5942781,12.810274652,11.645414811));
#5396=CARTESIAN_POINT('',(-134.64296294,12.853776301,11.489331208));
#5397=CARTESIAN_POINT('',(-134.676826743,12.885662236,11.325613502));
#5398=CARTESIAN_POINT('',(-134.693758645,12.901605203,11.243754649));
#5399=CARTESIAN_POINT('',(-134.706959062,12.91464981,11.159436831));
#5400=CARTESIAN_POINT('',(-134.715906826,12.923952778,11.075448992));
#5401=CARTESIAN_POINT('',(-134.724854591,12.933255746,10.991461153));
#5402=CARTESIAN_POINT('',(-134.729690302,12.938943671,10.907363314));
#5403=CARTESIAN_POINT('',(-134.730475975,12.940928474,10.823154033));
#5404=CARTESIAN_POINT('',(-134.731261648,12.942913278,10.738944751));
#5405=CARTESIAN_POINT('',(-134.727997368,12.941194824,10.654624025));
#5406=CARTESIAN_POINT('',(-134.720607581,12.935783878,10.570191511));
#5407=CARTESIAN_POINT('',(-134.713217794,12.930372931,10.485758997));
#5408=CARTESIAN_POINT('',(-134.701567831,12.921159124,10.40071566));
#5409=CARTESIAN_POINT('',(-134.686078815,12.90876807,10.317820858));
#5410=CARTESIAN_POINT('',(-134.655100784,12.883985961,10.152031254));
#5411=CARTESIAN_POINT('',(-134.608965868,12.846603618,9.992984092));
#5412=CARTESIAN_POINT('',(-134.54814154,12.8008224,9.839667719));
#5413=CARTESIAN_POINT('',(-134.487317213,12.755041183,9.686351346));
#5414=CARTESIAN_POINT('',(-134.413111802,12.701957031,9.542284995));
#5415=CARTESIAN_POINT('',(-134.326376519,12.646268907,9.407230082));
#5416=CARTESIAN_POINT('',(-134.239641235,12.590580783,9.27217517));
#5417=CARTESIAN_POINT('',(-134.139562916,12.531799934,9.145194501));
#5418=CARTESIAN_POINT('',(-134.027389528,12.474748759,9.028914687));
#5419=B_SPLINE_CURVE_WITH_KNOTS('',3,(#5385,#5386,#5387,#5388,#5389,#5390,#5391,#5392,#5393,#5394,#5395,#5396,#5397,#5398,#5399,#5400,#5401,#5402,#5403,#5404,#5405,#5406,#5407,#5408,#5409,#5410,
#5411,#5412,#5413,#5414,#5415,#5416,#5417,#5418),.UNSPECIFIED.,.F.,.F.,(4,3,3,3,3,3,3,3,3,3,3,4),(0.,0.000506989,0.000760484,0.001013978,0.001520967,0.001774462,0.002027956,0.002281451,0.002534945,0.003041935,0.003548924,0.004055913),.UNSPECIFIED.);
#5420=EDGE_CURVE('',#5094,#5347,#5419,.T.);
#5421=ORIENTED_EDGE('',*,*,#5420,.F.);
#5422=ORIENTED_EDGE('',*,*,#5102,.T.);
#5423=EDGE_LOOP('',(#5384,#5421,#5422));
#5424=FACE_BOUND('',#5423,.T.);
#5425=ADVANCED_FACE('',(#5424),#5345,.F.);
#5426=CARTESIAN_POINT('',(-132.470612039,13.123405537,11.839709686));
#5427=DIRECTION('',(-0.034165206,-0.999356027,-0.010966799));
#5428=DIRECTION('',(0.000382736,0.010960122,-0.999939863));
#5429=AXIS2_PLACEMENT_3D('',#5426,#5427,#5428);
#5430=CYLINDRICAL_SURFACE('',#5429,1.5);
#5431=CARTESIAN_POINT('',(-132.565700512,10.341648845,10.309092853));
#5432=VERTEX_POINT('',#5431);
#5433=CARTESIAN_POINT('',(-132.565700512,10.341648845,10.309092853));
#5434=DIRECTION('',(0.034165206,0.999356027,0.010966799));
#5435=VECTOR('',#5434,2.69101306);
#5436=LINE('',#5433,#5435);
#5437=EDGE_CURVE('',#5432,#5129,#5436,.T.);
#5438=ORIENTED_EDGE('',*,*,#5437,.F.);
#5439=CARTESIAN_POINT('',(-132.566848719,10.30876848,13.308912442));
#5440=VERTEX_POINT('',#5439);
#5441=CARTESIAN_POINT('',(-132.566274615,10.325208663,11.809002647));
#5442=DIRECTION('',(0.034165206,0.999356027,0.010966799));
#5443=DIRECTION('',(-0.000382736,-0.010960122,0.999939863));
#5444=AXIS2_PLACEMENT_3D('',#5441,#5442,#5443);
#5445=CIRCLE('',#5444,1.5);
#5446=EDGE_CURVE('',#5440,#5432,#5445,.T.);
#5447=ORIENTED_EDGE('',*,*,#5446,.F.);
#5448=CARTESIAN_POINT('',(-132.566274615,10.325208663,11.809002647));
#5449=DIRECTION('',(0.034165206,0.999356027,0.010966799));
#5450=DIRECTION('',(-0.000382736,-0.010960122,0.999939863));
#5451=AXIS2_PLACEMENT_3D('',#5448,#5449,#5450);
#5452=CIRCLE('',#5451,1.5);
#5453=EDGE_CURVE('',#5432,#5440,#5452,.T.);
#5454=ORIENTED_EDGE('',*,*,#5453,.F.);
#5455=ORIENTED_EDGE('',*,*,#5437,.T.);
#5456=ORIENTED_EDGE('',*,*,#5135,.T.);
#5457=ORIENTED_EDGE('',*,*,#4961,.T.);
#5458=ORIENTED_EDGE('',*,*,#5019,.T.);
#5459=CARTESIAN_POINT('',(-133.452148063,13.072598618,12.975125502));
#5460=VERTEX_POINT('',#5459);
#5461=CARTESIAN_POINT('',(-133.452064303,13.0556627,12.975510416));
#5462=CARTESIAN_POINT('',(-133.452092257,13.061308008,12.975382194));
#5463=CARTESIAN_POINT('',(-133.452120178,13.066953314,12.975253889));
#5464=CARTESIAN_POINT('',(-133.452148063,13.072598618,12.975125502));
#5465=B_SPLINE_CURVE_WITH_KNOTS('',3,(#5461,#5462,#5463,#5464),.UNSPECIFIED.,.F.,.F.,(4,4),(0.001760276,0.001777216),.UNSPECIFIED.);
#5466=EDGE_CURVE('',#5013,#5460,#5465,.T.);
#5467=ORIENTED_EDGE('',*,*,#5466,.T.);
#5468=CARTESIAN_POINT('',(-132.473749148,13.031642942,11.838702695));
#5469=DIRECTION('',(-0.054329641,-0.998464743,-0.01079111));
#5470=DIRECTION('',(0.998489264,-0.054235723,-0.00881339));
#5471=AXIS2_PLACEMENT_3D('',#5468,#5469,#5470);
#5472=ELLIPSE('',#5471,1.500305635,1.5);
#5473=EDGE_CURVE('',#5058,#5460,#5472,.T.);
#5474=ORIENTED_EDGE('',*,*,#5473,.F.);
#5475=ORIENTED_EDGE('',*,*,#5064,.T.);
#5476=ORIENTED_EDGE('',*,*,#5142,.T.);
#5477=EDGE_LOOP('',(#5438,#5447,#5454,#5455,#5456,#5457,#5458,#5467,#5474,#5475,#5476));
#5478=FACE_BOUND('',#5477,.T.);
#5479=ADVANCED_FACE('',(#5478),#5430,.F.);
#5480=CARTESIAN_POINT('',(-130.880231189,12.219711178,14.056964663));
#5481=CARTESIAN_POINT('',(-130.883881519,12.218376521,14.056988305));
#5482=CARTESIAN_POINT('',(-130.886571823,12.214742564,14.056990898));
#5483=CARTESIAN_POINT('',(-130.886782742,12.210861599,14.056970977));
#5484=CARTESIAN_POINT('',(-130.880515226,12.219899075,14.023477338));
#5485=CARTESIAN_POINT('',(-130.884166205,12.218564783,14.023500984));
#5486=CARTESIAN_POINT('',(-130.886857201,12.214930447,14.023503572));
#5487=CARTESIAN_POINT('',(-130.887068146,12.211048998,14.023483641));
#5488=CARTESIAN_POINT('',(-130.880799255,12.220087086,13.989990014));
#5489=CARTESIAN_POINT('',(-130.884450884,12.218753161,13.990013664));
#5490=CARTESIAN_POINT('',(-130.887142571,12.215118447,13.990016247));
#5491=CARTESIAN_POINT('',(-130.887353544,12.211236514,13.989996304));
#5492=CARTESIAN_POINT('',(-130.88108328,12.220275211,13.95650269));
#5493=CARTESIAN_POINT('',(-130.884735558,12.218941651,13.956526344));
#5494=CARTESIAN_POINT('',(-130.887427936,12.215306558,13.956528923));
#5495=CARTESIAN_POINT('',(-130.887638936,12.211424142,13.956508968));
#5496=B_SPLINE_SURFACE_WITH_KNOTS('',3,3,((#5480,#5481,#5482,#5483),(#5484,#5485,#5486,#5487),(#5488,#5489,#5490,#5491),(#5492,#5493,#5494,#5495)),.UNSPECIFIED.,.F.,.F.,.U.,(4,4),(4,4),(0.024584585,0.024685052),(0.,1.),.UNSPECIFIED.);
#5497=CARTESIAN_POINT('',(-130.887636129,12.211422455,13.956837412));
#5498=VERTEX_POINT('',#5497);
#5499=CARTESIAN_POINT('',(-130.887636129,12.211422455,13.956837412));
#5500=CARTESIAN_POINT('',(-130.887422954,12.215340186,13.95687951));
#5501=CARTESIAN_POINT('',(-130.884760833,12.218930477,13.9567513));
#5502=CARTESIAN_POINT('',(-130.881083223,12.220275232,13.95650269));
#5503=B_SPLINE_CURVE_WITH_KNOTS('',3,(#5499,#5500,#5501,#5502),.UNSPECIFIED.,.F.,.F.,(4,4),(0.,0.000011604),.UNSPECIFIED.);
#5504=EDGE_CURVE('',#5498,#5242,#5503,.T.);
#5505=ORIENTED_EDGE('',*,*,#5504,.F.);
#5506=CARTESIAN_POINT('',(-130.886782733,12.210861761,14.056970978));
#5507=VERTEX_POINT('',#5506);
#5508=CARTESIAN_POINT('',(-130.887636137,12.211422301,13.956837411));
#5509=CARTESIAN_POINT('',(-130.887351678,12.211235289,13.990215266));
#5510=CARTESIAN_POINT('',(-130.887067213,12.211048384,14.023593121));
#5511=CARTESIAN_POINT('',(-130.886782742,12.2108616,14.056970978));
#5512=B_SPLINE_CURVE_WITH_KNOTS('',3,(#5508,#5509,#5510,#5511),.UNSPECIFIED.,.F.,.F.,(4,4),(0.024584585,0.024684724),.UNSPECIFIED.);
#5513=EDGE_CURVE('',#5498,#5507,#5512,.T.);
#5514=ORIENTED_EDGE('',*,*,#5513,.T.);
#5515=CARTESIAN_POINT('',(-130.880243146,12.219719149,14.055547931));
#5516=CARTESIAN_POINT('',(-130.88386785,12.218386617,14.056407507));
#5517=CARTESIAN_POINT('',(-130.8865678,12.214814821,14.056994949));
#5518=CARTESIAN_POINT('',(-130.886782733,12.210861761,14.056970978));
#5519=B_SPLINE_CURVE_WITH_KNOTS('',3,(#5515,#5516,#5517,#5518),.UNSPECIFIED.,.F.,.F.,(4,4),(0.,0.000011704),.UNSPECIFIED.);
#5520=EDGE_CURVE('',#5260,#5507,#5519,.T.);
#5521=ORIENTED_EDGE('',*,*,#5520,.F.);
#5522=ORIENTED_EDGE('',*,*,#5266,.F.);
#5523=EDGE_LOOP('',(#5505,#5514,#5521,#5522));
#5524=FACE_BOUND('',#5523,.T.);
#5525=ADVANCED_FACE('',(#5524),#5496,.T.);
#5526=CARTESIAN_POINT('',(-133.988572834,12.390452459,13.967667437));
#5527=CARTESIAN_POINT('',(-133.985091163,12.388729518,13.967610755));
#5528=CARTESIAN_POINT('',(-133.982813158,12.384827636,13.967526726));
#5529=CARTESIAN_POINT('',(-133.983024411,12.380948841,13.967462772));
#5530=CARTESIAN_POINT('',(-133.988234036,12.389724837,14.010723318));
#5531=CARTESIAN_POINT('',(-133.984751484,12.38800227,14.01066664));
#5532=CARTESIAN_POINT('',(-133.98247265,12.384099806,14.010582605));
#5533=CARTESIAN_POINT('',(-133.982683937,12.380220389,14.010518653));
#5534=CARTESIAN_POINT('',(-133.987895228,12.388997403,14.053779202));
#5535=CARTESIAN_POINT('',(-133.984411795,12.387275211,14.053722528));
#5536=CARTESIAN_POINT('',(-133.982132131,12.383372165,14.053638488));
#5537=CARTESIAN_POINT('',(-133.982343452,12.379492125,14.053574536));
#5538=CARTESIAN_POINT('',(-133.98755641,12.388270156,14.09683509));
#5539=CARTESIAN_POINT('',(-133.984072096,12.38654834,14.096778419));
#5540=CARTESIAN_POINT('',(-133.981791603,12.382644713,14.096694374));
#5541=CARTESIAN_POINT('',(-133.982002957,12.378764049,14.096630423));
#5542=B_SPLINE_SURFACE_WITH_KNOTS('',3,3,((#5526,#5527,#5528,#5529),(#5530,#5531,#5532,#5533),(#5534,#5535,#5536,#5537),(#5538,#5539,#5540,#5541)),.UNSPECIFIED.,.F.,.F.,.U.,(4,4),(4,4),(0.01030593,0.01043512),(0.,1.),.UNSPECIFIED.);
#5543=CARTESIAN_POINT('',(-133.988572834,12.39045246,13.967667437));
#5544=VERTEX_POINT('',#5543);
#5545=CARTESIAN_POINT('',(-133.983015465,12.380929703,13.968594058));
#5546=VERTEX_POINT('',#5545);
#5547=CARTESIAN_POINT('',(-133.988572834,12.39045246,13.967667437));
#5548=CARTESIAN_POINT('',(-133.985084965,12.388717931,13.968265857));
#5549=CARTESIAN_POINT('',(-133.98280126,12.384866221,13.968637314));
#5550=CARTESIAN_POINT('',(-133.983015465,12.380929703,13.968594058));
#5551=B_SPLINE_CURVE_WITH_KNOTS('',3,(#5547,#5548,#5549,#5550),.UNSPECIFIED.,.F.,.F.,(4,4),(0.,0.000011658),.UNSPECIFIED.);
#5552=EDGE_CURVE('',#5544,#5546,#5551,.T.);
#5553=ORIENTED_EDGE('',*,*,#5552,.F.);
#5554=CARTESIAN_POINT('',(-133.987567302,12.388293535,14.095450987));
#5555=CARTESIAN_POINT('',(-133.987902489,12.389012992,14.052856467));
#5556=CARTESIAN_POINT('',(-133.988237666,12.389732634,14.010261951));
#5557=CARTESIAN_POINT('',(-133.988572834,12.390452459,13.967667437));
#5558=B_SPLINE_CURVE_WITH_KNOTS('',3,(#5554,#5555,#5556,#5557),.UNSPECIFIED.,.F.,.F.,(4,4),(0.01030593,0.010433735),.UNSPECIFIED.);
#5559=EDGE_CURVE('',#4252,#5544,#5558,.T.);
#5560=ORIENTED_EDGE('',*,*,#5559,.F.);
#5561=ORIENTED_EDGE('',*,*,#4258,.F.);
#5562=CARTESIAN_POINT('',(-133.983015465,12.380929701,13.968594058));
#5563=CARTESIAN_POINT('',(-133.982677973,12.380207632,14.011272844));
#5564=CARTESIAN_POINT('',(-133.98234047,12.379485748,14.053951632));
#5565=CARTESIAN_POINT('',(-133.982002957,12.378764049,14.096630423));
#5566=B_SPLINE_CURVE_WITH_KNOTS('',3,(#5562,#5563,#5564,#5565),.UNSPECIFIED.,.F.,.F.,(4,4),(0.010307061,0.01043512),.UNSPECIFIED.);
#5567=EDGE_CURVE('',#5546,#4243,#5566,.T.);
#5568=ORIENTED_EDGE('',*,*,#5567,.F.);
#5569=EDGE_LOOP('',(#5553,#5560,#5561,#5568));
#5570=FACE_BOUND('',#5569,.T.);
#5571=ADVANCED_FACE('',(#5570),#5542,.T.);
#5572=CARTESIAN_POINT('',(-133.284574034,22.6546258,1.897697037));
#5573=DIRECTION('',(-0.998510419,0.054383268,-0.004404967));
#5574=DIRECTION('',(-0.004370829,0.000746667,0.999990169));
#5575=AXIS2_PLACEMENT_3D('',#5572,#5573,#5574);
#5576=PLANE('',#5575);
#5577=ORIENTED_EDGE('',*,*,#4942,.F.);
#5578=CARTESIAN_POINT('',(-133.962003287,10.450061061,4.779910934));
#5579=VERTEX_POINT('',#5578);
#5580=CARTESIAN_POINT('',(-133.962003287,10.450061061,4.779910934));
#5581=DIRECTION('',(0.054333164,0.998464551,0.010791078));
#5582=VECTOR('',#5581,2.017745802);
#5583=LINE('',#5580,#5582);
#5584=EDGE_CURVE('',#5579,#4931,#5583,.T.);
#5585=ORIENTED_EDGE('',*,*,#5584,.F.);
#5586=CARTESIAN_POINT('',(-133.96192536,10.450229431,4.764325339));
#5587=DIRECTION('',(-0.00499956,-0.010802168,0.999929156));
#5588=VECTOR('',#5587,0.015586699);
#5589=LINE('',#5586,#5588);
#5590=EDGE_CURVE('',#4385,#5579,#5589,.T.);
#5591=ORIENTED_EDGE('',*,*,#5590,.F.);
#5592=ORIENTED_EDGE('',*,*,#4390,.F.);
#5593=CARTESIAN_POINT('',(-133.683189725,15.792040219,7.530450009));
#5594=VERTEX_POINT('',#5593);
#5595=CARTESIAN_POINT('',(-133.683189725,15.792040219,7.530450009));
#5596=DIRECTION('',(0.016657485,0.226968577,-0.973759618));
#5597=VECTOR('',#5596,2.774387535);
#5598=LINE('',#5595,#5597);
#5599=EDGE_CURVE('',#5594,#4377,#5598,.T.);
#5600=ORIENTED_EDGE('',*,*,#5599,.F.);
#5601=CARTESIAN_POINT('',(-133.826840923,13.152147262,7.501213178));
#5602=VERTEX_POINT('',#5601);
#5603=CARTESIAN_POINT('',(-133.683189725,15.792040219,7.530450009));
#5604=DIRECTION('',(-0.054331832,-0.998461704,-0.01105797));
#5605=VECTOR('',#5604,2.643960152);
#5606=LINE('',#5603,#5605);
#5607=EDGE_CURVE('',#5594,#5602,#5606,.T.);
#5608=ORIENTED_EDGE('',*,*,#5607,.T.);
#5609=CARTESIAN_POINT('',(-133.813491156,13.18036143,4.82344034));
#5610=VERTEX_POINT('',#5609);
#5611=CARTESIAN_POINT('',(-133.826840923,13.152147262,7.501213178));
#5612=DIRECTION('',(0.00498506,0.010535715,-0.999932072));
#5613=VECTOR('',#5612,2.677954747);
#5614=LINE('',#5611,#5613);
#5615=EDGE_CURVE('',#5602,#5610,#5614,.T.);
#5616=ORIENTED_EDGE('',*,*,#5615,.T.);
#5617=CARTESIAN_POINT('',(-133.852442667,12.464561,4.815704203));
#5618=DIRECTION('',(0.054333164,0.998464551,0.010791078));
#5619=VECTOR('',#5618,0.716901195);
#5620=LINE('',#5617,#5619);
#5621=EDGE_CURVE('',#4922,#5610,#5620,.T.);
#5622=ORIENTED_EDGE('',*,*,#5621,.F.);
#5623=EDGE_LOOP('',(#5577,#5585,#5591,#5592,#5600,#5608,#5616,#5622));
#5624=FACE_BOUND('',#5623,.T.);
#5625=ADVANCED_FACE('',(#5624),#5576,.F.);
#5626=OVER_RIDING_STYLED_ITEM('',(#169),#5625,#3732);
#5627=CARTESIAN_POINT('',(-135.338575588,-7.036159717,7.68635199));
#5628=DIRECTION('',(0.702518266,-0.046093063,0.710171469));
#5629=DIRECTION('',(-0.054331832,-0.998461704,-0.01105797));
#5630=AXIS2_PLACEMENT_3D('',#5627,#5628,#5629);
#5631=PLANE('',#5630);
#5632=CARTESIAN_POINT('',(-134.621130194,13.186850792,8.289195147));
#5633=VERTEX_POINT('',#5632);
#5634=CARTESIAN_POINT('',(-133.826840923,13.152147262,7.501213178));
#5635=DIRECTION('',(-0.709578582,0.03100241,0.703943952));
#5636=VECTOR('',#5635,1.119381688);
#5637=LINE('',#5634,#5636);
#5638=EDGE_CURVE('',#5602,#5633,#5637,.T.);
#5639=ORIENTED_EDGE('',*,*,#5638,.F.);
#5640=ORIENTED_EDGE('',*,*,#5607,.F.);
#5641=CARTESIAN_POINT('',(-133.353602541,15.849843691,7.208166324));
#5642=VERTEX_POINT('',#5641);
#5643=CARTESIAN_POINT('',(-133.683189725,15.792040219,7.530450009));
#5644=DIRECTION('',(0.709428529,0.124420592,-0.693707921));
#5645=VECTOR('',#5644,0.464581237);
#5646=LINE('',#5643,#5645);
#5647=EDGE_CURVE('',#5594,#5642,#5646,.T.);
#5648=ORIENTED_EDGE('',*,*,#5647,.T.);
#5649=CARTESIAN_POINT('',(-134.389010712,17.452534575,8.336437621));
#5650=VERTEX_POINT('',#5649);
#5651=CARTESIAN_POINT('',(-134.389010712,17.452534575,8.336437621));
#5652=DIRECTION('',(0.467097953,-0.723013062,-0.508990781));
#5653=VECTOR('',#5652,2.216683168);
#5654=LINE('',#5651,#5653);
#5655=EDGE_CURVE('',#5650,#5642,#5654,.T.);
#5656=ORIENTED_EDGE('',*,*,#5655,.F.);
#5657=CARTESIAN_POINT('',(-134.621130194,13.186850792,8.289195147));
#5658=DIRECTION('',(0.054331832,0.998461704,0.01105797));
#5659=VECTOR('',#5658,4.272255779);
#5660=LINE('',#5657,#5659);
#5661=EDGE_CURVE('',#5633,#5650,#5660,.T.);
#5662=ORIENTED_EDGE('',*,*,#5661,.F.);
#5663=EDGE_LOOP('',(#5639,#5640,#5648,#5656,#5662));
#5664=FACE_BOUND('',#5663,.T.);
#5665=ADVANCED_FACE('',(#5664),#5631,.T.);
#5666=OVER_RIDING_STYLED_ITEM('',(#1994),#5665,#3732);
#5667=CARTESIAN_POINT('',(-132.082911434,-7.215692394,7.900704721));
#5668=DIRECTION('',(-0.709588711,0.030816491,0.703941905));
#5669=DIRECTION('',(0.054331832,0.998461704,0.01105797));
#5670=AXIS2_PLACEMENT_3D('',#5667,#5668,#5669);
#5671=PLANE('',#5670);
#5672=ORIENTED_EDGE('',*,*,#4881,.F.);
#5673=CARTESIAN_POINT('',(-130.605074349,12.965971502,8.506903106));
#5674=VERTEX_POINT('',#5673);
#5675=CARTESIAN_POINT('',(-130.605074349,12.965971502,8.506903106));
#5676=DIRECTION('',(-0.702528641,0.045902161,-0.710173571));
#5677=VECTOR('',#5676,0.652691205);
#5678=LINE('',#5675,#5677);
#5679=EDGE_CURVE('',#5674,#4868,#5678,.T.);
#5680=ORIENTED_EDGE('',*,*,#5679,.F.);
#5681=CARTESIAN_POINT('',(-130.357987255,17.50671665,8.557191887));
#5682=VERTEX_POINT('',#5681);
#5683=CARTESIAN_POINT('',(-130.357987255,17.50671665,8.557191887));
#5684=DIRECTION('',(-0.054331832,-0.998461704,-0.01105797));
#5685=VECTOR('',#5684,4.547740921);
#5686=LINE('',#5683,#5685);
#5687=EDGE_CURVE('',#5682,#5674,#5686,.T.);
#5688=ORIENTED_EDGE('',*,*,#5687,.F.);
#5689=CARTESIAN_POINT('',(-130.361468576,17.505529643,8.553734603));
#5690=VERTEX_POINT('',#5689);
#5691=CARTESIAN_POINT('',(-130.357987255,17.50671665,8.557191887));
#5692=DIRECTION('',(-0.689656006,-0.235148098,-0.684894127));
#5693=VECTOR('',#5692,0.00504791);
#5694=LINE('',#5691,#5693);
#5695=EDGE_CURVE('',#5682,#5690,#5694,.T.);
#5696=ORIENTED_EDGE('',*,*,#5695,.T.);
#5697=CARTESIAN_POINT('',(-131.765038459,15.763323507,7.215174337));
#5698=VERTEX_POINT('',#5697);
#5699=CARTESIAN_POINT('',(-130.361468576,17.505529643,8.553734603));
#5700=DIRECTION('',(-0.538361894,-0.668251298,-0.513426406));
#5701=VECTOR('',#5700,2.607112238);
#5702=LINE('',#5699,#5701);
#5703=EDGE_CURVE('',#5690,#5698,#5702,.T.);
#5704=ORIENTED_EDGE('',*,*,#5703,.T.);
#5705=CARTESIAN_POINT('',(-131.765038459,15.763323507,7.215174337));
#5706=DIRECTION('',(0.685589615,-0.200399413,0.699862097));
#5707=VECTOR('',#5706,1.223296132);
#5708=LINE('',#5705,#5707);
#5709=EDGE_CURVE('',#5698,#4876,#5708,.T.);
#5710=ORIENTED_EDGE('',*,*,#5709,.T.);
#5711=EDGE_LOOP('',(#5672,#5680,#5688,#5696,#5704,#5710));
#5712=FACE_BOUND('',#5711,.T.);
#5713=ADVANCED_FACE('',(#5712),#5671,.T.);
#5714=OVER_RIDING_STYLED_ITEM('',(#1994),#5713,#3732);
#5715=CARTESIAN_POINT('',(-130.898254893,12.349856582,0.555546625));
#5716=DIRECTION('',(0.054329702,0.998464739,0.010791109));
#5717=DIRECTION('',(-0.998522879,0.054332866,-0.));
#5718=AXIS2_PLACEMENT_3D('',#5715,#5716,#5717);
#5719=PLANE('',#5718);
#5720=CARTESIAN_POINT('',(-133.983459511,12.372769317,13.968504389));
#5721=VERTEX_POINT('',#5720);
#5722=CARTESIAN_POINT('',(-133.982523493,12.371487014,14.082439074));
#5723=VERTEX_POINT('',#5722);
#5724=CARTESIAN_POINT('',(-133.983459511,12.372769317,13.968504389));
#5725=DIRECTION('',(0.008214595,-0.011253635,0.999902933));
#5726=VECTOR('',#5725,0.113945745);
#5727=LINE('',#5724,#5726);
#5728=EDGE_CURVE('',#5721,#5723,#5727,.T.);
#5729=ORIENTED_EDGE('',*,*,#5728,.T.);
#5730=CARTESIAN_POINT('',(-130.887206785,12.203356084,14.055117565));
#5731=VERTEX_POINT('',#5730);
#5732=CARTESIAN_POINT('',(-130.887206785,12.203356084,14.055117565));
#5733=DIRECTION('',(-0.998489261,0.054235784,0.00881339));
#5734=VECTOR('',#5733,3.1);
#5735=LINE('',#5732,#5734);
#5736=EDGE_CURVE('',#5731,#5723,#5735,.T.);
#5737=ORIENTED_EDGE('',*,*,#5736,.F.);
#5738=CARTESIAN_POINT('',(-130.888014809,12.204463042,13.956762628));
#5739=VERTEX_POINT('',#5738);
#5740=CARTESIAN_POINT('',(-130.888014809,12.204463042,13.956762628));
#5741=DIRECTION('',(0.008214595,-0.011253635,0.999902933));
#5742=VECTOR('',#5741,0.098364484);
#5743=LINE('',#5740,#5742);
#5744=EDGE_CURVE('',#5739,#5731,#5743,.T.);
#5745=ORIENTED_EDGE('',*,*,#5744,.F.);
#5746=CARTESIAN_POINT('',(-130.972330373,12.20901532,13.96005704));
#5747=VERTEX_POINT('',#5746);
#5748=CARTESIAN_POINT('',(-130.983830806,12.224770409,12.560192933));
#5749=DIRECTION('',(0.054329702,0.998464739,0.010791109));
#5750=DIRECTION('',(-0.998489261,0.054235784,0.00881339));
#5751=AXIS2_PLACEMENT_3D('',#5748,#5749,#5750);
#5752=ELLIPSE('',#5751,1.400000736,1.4);
#5753=EDGE_CURVE('',#5747,#5739,#5752,.T.);
#5754=ORIENTED_EDGE('',*,*,#5753,.F.);
#5755=CARTESIAN_POINT('',(-133.775809925,12.361294284,13.984802583));
#5756=VERTEX_POINT('',#5755);
#5757=CARTESIAN_POINT('',(-133.775809925,12.361294284,13.984802583));
#5758=DIRECTION('',(0.998489261,-0.054235784,-0.00881339));
#5759=VECTOR('',#5758,2.807721287);
#5760=LINE('',#5757,#5759);
#5761=EDGE_CURVE('',#5756,#5747,#5760,.T.);
#5762=ORIENTED_EDGE('',*,*,#5761,.F.);
#5763=CARTESIAN_POINT('',(-133.785667439,12.374798647,12.784919063));
#5764=DIRECTION('',(0.054329702,0.998464739,0.010791109));
#5765=DIRECTION('',(0.998489261,-0.054235784,-0.00881339));
#5766=AXIS2_PLACEMENT_3D('',#5763,#5764,#5765);
#5767=ELLIPSE('',#5766,1.200000631,1.2);
#5768=EDGE_CURVE('',#5721,#5756,#5767,.T.);
#5769=ORIENTED_EDGE('',*,*,#5768,.F.);
#5770=EDGE_LOOP('',(#5729,#5737,#5745,#5754,#5762,#5769));
#5771=FACE_BOUND('',#5770,.T.);
#5772=ADVANCED_FACE('',(#5771),#5719,.T.);
#5773=CARTESIAN_POINT('',(-133.958372209,12.449404554,8.284727679));
#5774=CARTESIAN_POINT('',(-134.336509369,12.636368607,8.284813021));
#5775=CARTESIAN_POINT('',(-134.678301428,12.896559526,8.285851061));
#5776=CARTESIAN_POINT('',(-135.247586885,13.534914387,8.289739819));
#5777=CARTESIAN_POINT('',(-135.471431916,13.915880413,8.292638245));
#5778=CARTESIAN_POINT('',(-135.741760199,14.694443648,8.299494289));
#5779=CARTESIAN_POINT('',(-135.803480653,15.086419629,8.303316738));
#5780=CARTESIAN_POINT('',(-135.795420634,15.476989583,8.307472153));
#5781=CARTESIAN_POINT('',(-133.968103666,12.429034867,10.221637143));
#5782=CARTESIAN_POINT('',(-134.346260539,12.616021093,10.221722631));
#5783=CARTESIAN_POINT('',(-134.688065568,12.876242863,10.222760941));
#5784=CARTESIAN_POINT('',(-135.257355338,13.514668592,10.226650441));
#5785=CARTESIAN_POINT('',(-135.481191044,13.895674767,10.229549343));
#5786=CARTESIAN_POINT('',(-135.75147694,14.674309594,10.236406362));
#5787=CARTESIAN_POINT('',(-135.813166757,15.06631739,10.240229301));
#5788=CARTESIAN_POINT('',(-135.805067091,15.456911993,10.244385173));
#5789=CARTESIAN_POINT('',(-133.977835033,12.408665196,12.158544952));
#5790=CARTESIAN_POINT('',(-134.356011619,12.595673597,12.158630586));
#5791=CARTESIAN_POINT('',(-134.697829615,12.85592622,12.159669166));
#5792=CARTESIAN_POINT('',(-135.26712369,13.494422819,12.163559408));
#5793=CARTESIAN_POINT('',(-135.490950064,13.875469146,12.166458786));
#5794=CARTESIAN_POINT('',(-135.761193559,14.654175561,12.173316779));
#5795=CARTESIAN_POINT('',(-135.822852732,15.046215169,12.177140208));
#5796=CARTESIAN_POINT('',(-135.81471341,15.436834416,12.181296538));
#5797=CARTESIAN_POINT('',(-133.98756631,12.388295542,14.095451013));
#5798=CARTESIAN_POINT('',(-134.365762608,12.57532612,14.095536794));
#5799=CARTESIAN_POINT('',(-134.707593569,12.835609598,14.096575644));
#5800=CARTESIAN_POINT('',(-135.276891939,13.474177071,14.100466627));
#5801=CARTESIAN_POINT('',(-135.500708975,13.855263551,14.103366482));
#5802=CARTESIAN_POINT('',(-135.770910054,14.634041551,14.110225449));
#5803=CARTESIAN_POINT('',(-135.832538575,15.026112967,14.114049369));
#5804=CARTESIAN_POINT('',(-135.82435959,15.416756851,14.118206157));
#5805=B_SPLINE_SURFACE_WITH_KNOTS('',3,3,((#5773,#5774,#5775,#5776,#5777,#5778,#5779,#5780),(#5781,#5782,#5783,#5784,#5785,#5786,#5787,#5788),(#5789,#5790,#5791,#5792,#5793,#5794,#5795,#5796),(#5797,#5798,#5799,#5800,#5801,#5802,#5803,#5804)),.UNSPECIFIED.,.F.,.F.,.U.,(4,4),(4,2,2,4),(1.576341227,1.576649537),(0.256720201,0.5,0.75,0.975316756),.UNSPECIFIED.);
#5806=CARTESIAN_POINT('',(-134.964415862,13.181443577,10.51783538));
#5807=VERTEX_POINT('',#5806);
#5808=CARTESIAN_POINT('',(-134.947232229,13.125903519,12.802915255));
#5809=VERTEX_POINT('',#5808);
#5810=CARTESIAN_POINT('',(-134.964415862,13.181443576,10.51783538));
#5811=CARTESIAN_POINT('',(-134.958694904,13.162800878,11.27952557));
#5812=CARTESIAN_POINT('',(-134.952966918,13.144289563,12.041218919));
#5813=CARTESIAN_POINT('',(-134.947232229,13.125903519,12.802915255));
#5814=B_SPLINE_CURVE_WITH_KNOTS('',3,(#5810,#5811,#5812,#5813),.UNSPECIFIED.,.F.,.F.,(4,4),(0.001508999,0.003794819),.UNSPECIFIED.);
#5815=EDGE_CURVE('',#5807,#5809,#5814,.T.);
#5816=ORIENTED_EDGE('',*,*,#5815,.F.);
#5817=CARTESIAN_POINT('',(-134.953301225,13.204941112,8.287729749));
#5818=VERTEX_POINT('',#5817);
#5819=CARTESIAN_POINT('',(-134.964415862,13.181443577,10.51783538));
#5820=CARTESIAN_POINT('',(-134.960710995,13.189276089,9.774466836));
#5821=CARTESIAN_POINT('',(-134.957006116,13.197108601,9.031098292));
#5822=CARTESIAN_POINT('',(-134.953301225,13.204941112,8.287729749));
#5823=B_SPLINE_CURVE_WITH_KNOTS('',3,(#5819,#5820,#5821,#5822),.UNSPECIFIED.,.F.,.F.,(4,4),(0.003509834,0.005740091),.UNSPECIFIED.);
#5824=EDGE_CURVE('',#5807,#5818,#5823,.T.);
#5825=ORIENTED_EDGE('',*,*,#5824,.T.);
#5826=CARTESIAN_POINT('',(-135.79544955,15.476983986,8.308063807));
#5827=VERTEX_POINT('',#5826);
#5828=CARTESIAN_POINT('',(-135.79544955,15.476983986,8.308063807));
#5829=CARTESIAN_POINT('',(-135.799828504,15.268428574,8.305788902));
#5830=CARTESIAN_POINT('',(-135.784538916,15.062798159,8.303643937));
#5831=CARTESIAN_POINT('',(-135.750396273,14.859971466,8.301623524));
#5832=CARTESIAN_POINT('',(-135.733324952,14.75855812,8.300613318));
#5833=CARTESIAN_POINT('',(-135.711508049,14.65785051,8.299634463));
#5834=CARTESIAN_POINT('',(-135.684856582,14.55786187,8.298687547));
#5835=CARTESIAN_POINT('',(-135.658205114,14.45787323,8.297740632));
#5836=CARTESIAN_POINT('',(-135.626509348,14.358110506,8.296821378));
#5837=CARTESIAN_POINT('',(-135.590468383,14.260875784,8.295951159));
#5838=CARTESIAN_POINT('',(-135.518386453,14.066406339,8.294210722));
#5839=CARTESIAN_POINT('',(-135.429013207,13.881049115,8.292655179));
#5840=CARTESIAN_POINT('',(-135.322700304,13.704618794,8.29128077));
#5841=CARTESIAN_POINT('',(-135.216387401,13.528188472,8.28990636));
#5842=CARTESIAN_POINT('',(-135.091836679,13.359466751,8.288706414));
#5843=CARTESIAN_POINT('',(-134.953301225,13.204941112,8.287729749));
#5844=B_SPLINE_CURVE_WITH_KNOTS('',3,(#5828,#5829,#5830,#5831,#5832,#5833,#5834,#5835,#5836,#5837,#5838,#5839,#5840,#5841,#5842,#5843),.UNSPECIFIED.,.F.,.F.,(4,3,3,3,3,4),(0.,0.000616958,0.000925438,0.001233917,0.001850875,0.002467834),.UNSPECIFIED.);
#5845=EDGE_CURVE('',#5827,#5818,#5844,.T.);
#5846=ORIENTED_EDGE('',*,*,#5845,.F.);
#5847=CARTESIAN_POINT('',(-135.795449573,15.476983681,8.308067305));
#5848=CARTESIAN_POINT('',(-135.803895266,15.458759498,10.001023334));
#5849=CARTESIAN_POINT('',(-135.812340935,15.440533294,11.693992416));
#5850=CARTESIAN_POINT('',(-135.820786378,15.422308725,13.386948442));
#5851=B_SPLINE_CURVE_WITH_KNOTS('',3,(#5847,#5848,#5849,#5850),.UNSPECIFIED.,.F.,.F.,(4,4),(0.036917596,0.041996822),.UNSPECIFIED.);
#5852=EDGE_CURVE('',#5827,#4261,#5851,.T.);
#5853=ORIENTED_EDGE('',*,*,#5852,.T.);
#5854=ORIENTED_EDGE('',*,*,#4285,.F.);
#5855=ORIENTED_EDGE('',*,*,#5559,.T.);
#5856=CARTESIAN_POINT('',(-133.988572834,12.39045246,13.967667437));
#5857=CARTESIAN_POINT('',(-134.121511639,12.45656338,13.944858833));
#5858=CARTESIAN_POINT('',(-134.248157137,12.531493584,13.898505498));
#5859=CARTESIAN_POINT('',(-134.360745817,12.607833374,13.833968266));
#5860=CARTESIAN_POINT('',(-134.473334498,12.684173163,13.769431033));
#5861=CARTESIAN_POINT('',(-134.574858029,12.763845288,13.685230085));
#5862=CARTESIAN_POINT('',(-134.659863734,12.837575275,13.585865689));
#5863=CARTESIAN_POINT('',(-134.702366587,12.874440268,13.536183491));
#5864=CARTESIAN_POINT('',(-134.741064467,12.910012079,13.482521474));
#5865=CARTESIAN_POINT('',(-134.775830764,12.943415036,13.424160001));
#5866=CARTESIAN_POINT('',(-134.81059706,12.976817993,13.365798528));
#5867=CARTESIAN_POINT('',(-134.841240818,13.007897635,13.302776706));
#5868=CARTESIAN_POINT('',(-134.866363109,13.034312127,13.236742732));
#5869=CARTESIAN_POINT('',(-134.8914854,13.060726619,13.170708758));
#5870=CARTESIAN_POINT('',(-134.911598305,13.082988687,13.100385432));
#5871=CARTESIAN_POINT('',(-134.925415419,13.098862323,13.027278303));
#5872=CARTESIAN_POINT('',(-134.939232532,13.114735959,12.954171173));
#5873=CARTESIAN_POINT('',(-134.946656067,13.12405628,12.879442629));
#5874=CARTESIAN_POINT('',(-134.947232229,13.125903519,12.802915255));
#5875=B_SPLINE_CURVE_WITH_KNOTS('',3,(#5856,#5857,#5858,#5859,#5860,#5861,#5862,#5863,#5864,#5865,#5866,#5867,#5868,#5869,#5870,#5871,#5872,#5873,#5874),.UNSPECIFIED.,.F.,.F.,(4,3,3,3,3,3,4),(0.000229492,0.000680127,0.001130761,0.001356078,0.001581395,0.001806713,0.00203203),.UNSPECIFIED.);
#5876=EDGE_CURVE('',#5544,#5809,#5875,.T.);
#5877=ORIENTED_EDGE('',*,*,#5876,.T.);
#5878=EDGE_LOOP('',(#5816,#5825,#5846,#5853,#5854,#5855,#5877));
#5879=FACE_BOUND('',#5878,.T.);
#5880=ADVANCED_FACE('',(#5879),#5805,.F.);
#5881=CARTESIAN_POINT('',(-136.752558282,5.040553681,14.022688338));
#5882=DIRECTION('',(0.008214595,-0.011253635,0.999902933));
#5883=DIRECTION('',(-0.054329702,-0.998464739,-0.010791109));
#5884=AXIS2_PLACEMENT_3D('',#5881,#5882,#5883);
#5885=PLANE('',#5884);
#5886=CARTESIAN_POINT('',(-130.993656897,10.247028693,14.033974162));
#5887=VERTEX_POINT('',#5886);
#5888=CARTESIAN_POINT('',(-130.887206785,12.203356084,14.055117565));
#5889=DIRECTION('',(-0.054329702,-0.998464739,-0.010791109));
#5890=VECTOR('',#5889,1.959335482);
#5891=LINE('',#5888,#5890);
#5892=EDGE_CURVE('',#5731,#5887,#5891,.T.);
#5893=ORIENTED_EDGE('',*,*,#5892,.F.);
#5894=ORIENTED_EDGE('',*,*,#5736,.T.);
#5895=CARTESIAN_POINT('',(-134.092373716,10.352672799,14.060620333));
#5896=VERTEX_POINT('',#5895);
#5897=CARTESIAN_POINT('',(-134.092373716,10.352672799,14.060620333));
#5898=DIRECTION('',(0.054329702,0.998464739,0.010791109));
#5899=VECTOR('',#5898,2.021918387);
#5900=LINE('',#5897,#5899);
#5901=EDGE_CURVE('',#5896,#5723,#5900,.T.);
#5902=ORIENTED_EDGE('',*,*,#5901,.F.);
#5903=CARTESIAN_POINT('',(-134.092373716,10.352672799,14.060620333));
#5904=DIRECTION('',(0.999382439,-0.034071802,-0.008593788));
#5905=VECTOR('',#5904,3.100631649);
#5906=LINE('',#5903,#5905);
#5907=EDGE_CURVE('',#5896,#5887,#5906,.T.);
#5908=ORIENTED_EDGE('',*,*,#5907,.T.);
#5909=EDGE_LOOP('',(#5893,#5894,#5902,#5908));
#5910=FACE_BOUND('',#5909,.T.);
#5911=ADVANCED_FACE('',(#5910),#5885,.T.);
#5912=OVER_RIDING_STYLED_ITEM('',(#2247),#5911,#3732);
#5913=CARTESIAN_POINT('',(-133.097109061,-4.615375321,7.167604169));
#5914=DIRECTION('',(0.034165206,0.999356027,0.010966799));
#5915=DIRECTION('',(-0.999403694,0.034217614,-0.004627282));
#5916=AXIS2_PLACEMENT_3D('',#5913,#5914,#5915);
#5917=CYLINDRICAL_SURFACE('',#5916,6.9);
#5918=CARTESIAN_POINT('',(-126.203765738,10.185560585,4.713197086));
#5919=VERTEX_POINT('',#5918);
#5920=CARTESIAN_POINT('',(-125.783533708,22.477639713,4.848088719));
#5921=DIRECTION('',(-0.034165206,-0.999356027,-0.010966799));
#5922=VECTOR('',#5921,12.3);
#5923=LINE('',#5920,#5922);
#5924=EDGE_CURVE('',#4468,#5919,#5923,.T.);
#5925=ORIENTED_EDGE('',*,*,#5924,.F.);
#5926=ORIENTED_EDGE('',*,*,#4499,.F.);
#5927=CARTESIAN_POINT('',(-130.526222015,22.537498541,14.168459893));
#5928=DIRECTION('',(-0.034165206,-0.999356027,-0.010966799));
#5929=VECTOR('',#5928,1.312356551);
#5930=LINE('',#5927,#5929);
#5931=EDGE_CURVE('',#4487,#3967,#5930,.T.);
#5932=ORIENTED_EDGE('',*,*,#5931,.T.);
#5933=ORIENTED_EDGE('',*,*,#3973,.F.);
#5934=CARTESIAN_POINT('',(-129.386283801,21.167152897,13.745933193));
#5935=CARTESIAN_POINT('',(-129.345512421,21.165174757,13.727588304));
#5936=CARTESIAN_POINT('',(-129.305926225,21.158350234,13.709170993));
#5937=CARTESIAN_POINT('',(-129.267458105,21.146899319,13.690712707));
#5938=CARTESIAN_POINT('',(-129.228989986,21.135448403,13.672254421));
#5939=CARTESIAN_POINT('',(-129.191276604,21.119073234,13.653559421));
#5940=CARTESIAN_POINT('',(-129.156428038,21.098548726,13.635767995));
#5941=CARTESIAN_POINT('',(-129.086730905,21.05749971,13.600185144));
#5942=CARTESIAN_POINT('',(-129.025707557,20.998641026,13.566790058));
#5943=CARTESIAN_POINT('',(-128.981706788,20.924846602,13.541263751));
#5944=B_SPLINE_CURVE_WITH_KNOTS('',3,(#5934,#5935,#5936,#5937,#5938,#5939,#5940,#5941,#5942,#5943),.UNSPECIFIED.,.F.,.F.,(4,3,3,4),(0.,0.000132359,0.000264719,0.000529437),.UNSPECIFIED.);
#5945=EDGE_CURVE('',#3958,#4672,#5944,.T.);
#5946=ORIENTED_EDGE('',*,*,#5945,.T.);
#5947=ORIENTED_EDGE('',*,*,#4701,.T.);
#5948=CARTESIAN_POINT('',(-128.651358996,15.348266825,13.173290881));
#5949=CARTESIAN_POINT('',(-128.669515312,15.30729967,13.183723168));
#5950=CARTESIAN_POINT('',(-128.684649719,15.263686322,13.192003362));
#5951=CARTESIAN_POINT('',(-128.695837391,15.219336236,13.197703134));
#5952=CARTESIAN_POINT('',(-128.707025063,15.17498615,13.203402907));
#5953=CARTESIAN_POINT('',(-128.71446078,15.129623647,13.206640598));
#5954=CARTESIAN_POINT('',(-128.717922884,15.083194002,13.207322427));
#5955=B_SPLINE_CURVE_WITH_KNOTS('',3,(#5948,#5949,#5950,#5951,#5952,#5953,#5954),.UNSPECIFIED.,.F.,.F.,(4,3,4),(0.000168648,0.000306378,0.000444107),.UNSPECIFIED.);
#5956=EDGE_CURVE('',#4674,#5269,#5955,.T.);
#5957=ORIENTED_EDGE('',*,*,#5956,.T.);
#5958=ORIENTED_EDGE('',*,*,#5293,.T.);
#5959=ORIENTED_EDGE('',*,*,#5520,.T.);
#5960=CARTESIAN_POINT('',(-130.993566823,10.246905294,14.044938317));
#5961=VERTEX_POINT('',#5960);
#5962=CARTESIAN_POINT('',(-135.185359232,-65.698145128,6.497290018));
#5963=DIRECTION('',(-0.998489261,0.054235784,0.00881339));
#5964=DIRECTION('',(0.054329702,0.998464739,0.010791109));
#5965=AXIS2_PLACEMENT_3D('',#5962,#5963,#5964);
#5966=ELLIPSE('',#5965,341.856270577,6.9);
#5967=EDGE_CURVE('',#5961,#5507,#5966,.T.);
#5968=ORIENTED_EDGE('',*,*,#5967,.F.);
#5969=CARTESIAN_POINT('',(-132.584630976,10.374965079,7.332106161));
#5970=DIRECTION('',(0.034165206,0.999356027,0.010966799));
#5971=DIRECTION('',(-0.000382736,-0.010960122,0.999939863));
#5972=AXIS2_PLACEMENT_3D('',#5969,#5970,#5971);
#5973=CIRCLE('',#5972,6.9);
#5974=EDGE_CURVE('',#5961,#5919,#5973,.T.);
#5975=ORIENTED_EDGE('',*,*,#5974,.T.);
#5976=EDGE_LOOP('',(#5925,#5926,#5932,#5933,#5946,#5947,#5957,#5958,#5959,#5968,#5975));
#5977=FACE_BOUND('',#5976,.T.);
#5978=ADVANCED_FACE('',(#5977),#5917,.T.);
#5979=OVER_RIDING_STYLED_ITEM('',(#651),#5978,#3732);
#5980=CARTESIAN_POINT('',(-133.596209104,-245.69573883,1.894054542));
#5981=DIRECTION('',(-0.008214595,0.011253635,-0.999902933));
#5982=DIRECTION('',(0.054329702,0.998464739,0.010791109));
#5983=AXIS2_PLACEMENT_3D('',#5980,#5981,#5982);
#5984=PLANE('',#5983);
#5985=CARTESIAN_POINT('',(-132.138433137,21.108531316,4.88488777));
#5986=DIRECTION('',(0.008214595,-0.011253635,0.999902933));
#5987=DIRECTION('',(-0.072717632,-0.997295952,-0.010626891));
#5988=AXIS2_PLACEMENT_3D('',#5985,#5986,#5987);
#5989=ELLIPSE('',#5988,2.130898284,1.731230517);
#5990=EDGE_CURVE('',#4891,#4085,#5989,.T.);
#5991=ORIENTED_EDGE('',*,*,#5990,.T.);
#5992=ORIENTED_EDGE('',*,*,#4090,.T.);
#5993=ORIENTED_EDGE('',*,*,#4845,.F.);
#5994=ORIENTED_EDGE('',*,*,#4730,.F.);
#5995=ORIENTED_EDGE('',*,*,#4056,.T.);
#5996=ORIENTED_EDGE('',*,*,#4177,.T.);
#5997=ORIENTED_EDGE('',*,*,#4473,.F.);
#5998=ORIENTED_EDGE('',*,*,#5924,.T.);
#5999=CARTESIAN_POINT('',(-126.203765738,10.185560585,4.713197086));
#6000=DIRECTION('',(-0.999382439,0.034071802,0.008593788));
#6001=VECTOR('',#6000,7.763031696);
#6002=LINE('',#5999,#6001);
#6003=EDGE_CURVE('',#5919,#5579,#6002,.T.);
#6004=ORIENTED_EDGE('',*,*,#6003,.T.);
#6005=ORIENTED_EDGE('',*,*,#5584,.T.);
#6006=ORIENTED_EDGE('',*,*,#4936,.T.);
#6007=ORIENTED_EDGE('',*,*,#4904,.F.);
#6008=EDGE_LOOP('',(#5991,#5992,#5993,#5994,#5995,#5996,#5997,#5998,#6004,#6005,#6006,#6007));
#6009=FACE_BOUND('',#6008,.T.);
#6010=ADVANCED_FACE('',(#6009),#5984,.T.);
#6011=OVER_RIDING_STYLED_ITEM('',(#169),#6010,#3732);
#6012=CARTESIAN_POINT('',(-134.203865948,-35.941966688,6.583677788));
#6013=DIRECTION('',(0.034165206,0.999356027,0.010966799));
#6014=DIRECTION('',(-0.000382736,-0.010960122,0.999939863));
#6015=AXIS2_PLACEMENT_3D('',#6012,#6013,#6014);
#6016=CYLINDRICAL_SURFACE('',#6015,7.2);
#6017=CARTESIAN_POINT('',(-134.035795618,-31.024099431,13.838078798));
#6018=VERTEX_POINT('',#6017);
#6019=CARTESIAN_POINT('',(-134.206621646,-36.020879565,13.783244801));
#6020=VERTEX_POINT('',#6019);
#6021=CARTESIAN_POINT('',(-134.035795618,-31.024099431,13.838078798));
#6022=DIRECTION('',(-0.034165206,-0.999356027,-0.010966799));
#6023=VECTOR('',#6022,5.);
#6024=LINE('',#6021,#6023);
#6025=EDGE_CURVE('',#6018,#6020,#6024,.T.);
#6026=ORIENTED_EDGE('',*,*,#6025,.T.);
#6027=CARTESIAN_POINT('',(-131.511115618,-35.960746564,-0.093802498));
#6028=VERTEX_POINT('',#6027);
#6029=CARTESIAN_POINT('',(-134.203865948,-35.941966688,6.583677788));
#6030=DIRECTION('',(-0.034165206,-0.999356027,-0.010966799));
#6031=DIRECTION('',(0.000382736,0.010960122,-0.999939863));
#6032=AXIS2_PLACEMENT_3D('',#6029,#6030,#6031);
#6033=CIRCLE('',#6032,7.2);
#6034=EDGE_CURVE('',#6028,#6020,#6033,.T.);
#6035=ORIENTED_EDGE('',*,*,#6034,.F.);
#6036=CARTESIAN_POINT('',(-131.340289589,-30.96396643,-0.038968501));
#6037=VERTEX_POINT('',#6036);
#6038=CARTESIAN_POINT('',(-131.340289589,-30.96396643,-0.038968501));
#6039=DIRECTION('',(-0.034165206,-0.999356027,-0.010966799));
#6040=VECTOR('',#6039,5.);
#6041=LINE('',#6038,#6040);
#6042=EDGE_CURVE('',#6037,#6028,#6041,.T.);
#6043=ORIENTED_EDGE('',*,*,#6042,.F.);
#6044=CARTESIAN_POINT('',(-134.033039919,-30.945186555,6.638511786));
#6045=DIRECTION('',(-0.034165206,-0.999356027,-0.010966799));
#6046=DIRECTION('',(0.000382736,0.010960122,-0.999939863));
#6047=AXIS2_PLACEMENT_3D('',#6044,#6045,#6046);
#6048=CIRCLE('',#6047,7.2);
#6049=EDGE_CURVE('',#6037,#6018,#6048,.T.);
#6050=ORIENTED_EDGE('',*,*,#6049,.T.);
#6051=EDGE_LOOP('',(#6026,#6035,#6043,#6050));
#6052=FACE_BOUND('',#6051,.T.);
#6053=ADVANCED_FACE('',(#6052),#6016,.T.);
#6054=OVER_RIDING_STYLED_ITEM('',(#2396),#6053,#3732);
#6055=CARTESIAN_POINT('',(-202.912935309,-33.564534338,3.990226418));
#6056=DIRECTION('',(-0.034165206,-0.999356027,-0.010966799));
#6057=DIRECTION('',(0.999416126,-0.034167348,0.000008035));
#6058=AXIS2_PLACEMENT_3D('',#6055,#6056,#6057);
#6059=PLANE('',#6058);
#6060=CARTESIAN_POINT('',(-134.212554513,-35.970366246,9.198671884));
#6061=VERTEX_POINT('',#6060);
#6062=CARTESIAN_POINT('',(-134.210640833,-35.915565637,4.19897257));
#6063=VERTEX_POINT('',#6062);
#6064=CARTESIAN_POINT('',(-134.211597673,-35.942965942,6.698822227));
#6065=DIRECTION('',(-0.034165206,-0.999356027,-0.010966799));
#6066=DIRECTION('',(0.000382736,0.010960122,-0.999939863));
#6067=AXIS2_PLACEMENT_3D('',#6064,#6065,#6066);
#6068=CIRCLE('',#6067,2.5);
#6069=EDGE_CURVE('',#6061,#6063,#6068,.T.);
#6070=ORIENTED_EDGE('',*,*,#6069,.F.);
#6071=CARTESIAN_POINT('',(-134.211597673,-35.942965942,6.698822227));
#6072=DIRECTION('',(-0.034165206,-0.999356027,-0.010966799));
#6073=DIRECTION('',(0.000382736,0.010960122,-0.999939863));
#6074=AXIS2_PLACEMENT_3D('',#6071,#6072,#6073);
#6075=CIRCLE('',#6074,2.5);
#6076=EDGE_CURVE('',#6063,#6061,#6075,.T.);
#6077=ORIENTED_EDGE('',*,*,#6076,.F.);
#6078=EDGE_LOOP('',(#6070,#6077));
#6079=FACE_BOUND('',#6078,.T.);
#6080=ORIENTED_EDGE('',*,*,#6034,.T.);
#6081=CARTESIAN_POINT('',(-136.891504531,-35.776805542,-0.093845753));
#6082=VERTEX_POINT('',#6081);
#6083=CARTESIAN_POINT('',(-134.203865948,-35.941966688,6.583677788));
#6084=DIRECTION('',(-0.034165206,-0.999356027,-0.010966799));
#6085=DIRECTION('',(0.000382736,0.010960122,-0.999939863));
#6086=AXIS2_PLACEMENT_3D('',#6083,#6084,#6085);
#6087=CIRCLE('',#6086,7.2);
#6088=EDGE_CURVE('',#6020,#6082,#6087,.T.);
#6089=ORIENTED_EDGE('',*,*,#6088,.T.);
#6090=CARTESIAN_POINT('',(-136.891504531,-35.776805542,-0.093845753));
#6091=DIRECTION('',(0.999416126,-0.034167348,0.000008035));
#6092=VECTOR('',#6091,5.38353222);
#6093=LINE('',#6090,#6092);
#6094=EDGE_CURVE('',#6082,#6028,#6093,.T.);
#6095=ORIENTED_EDGE('',*,*,#6094,.T.);
#6096=EDGE_LOOP('',(#6080,#6089,#6095));
#6097=FACE_BOUND('',#6096,.T.);
#6098=ADVANCED_FACE('',(#6079,#6097),#6059,.T.);
#6099=OVER_RIDING_STYLED_ITEM('',(#2396),#6098,#3732);
#6100=CARTESIAN_POINT('',(-202.742109281,-28.567754205,4.045060415));
#6101=DIRECTION('',(-0.034165206,-0.999356027,-0.010966799));
#6102=DIRECTION('',(0.999416126,-0.034167348,0.000008035));
#6103=AXIS2_PLACEMENT_3D('',#6100,#6101,#6102);
#6104=PLANE('',#6103);
#6105=CARTESIAN_POINT('',(-134.040006173,-30.924265565,4.753776498));
#6106=VERTEX_POINT('',#6105);
#6107=CARTESIAN_POINT('',(-134.041537117,-30.968106052,8.75353595));
#6108=VERTEX_POINT('',#6107);
#6109=CARTESIAN_POINT('',(-134.040771645,-30.946185808,6.753656224));
#6110=DIRECTION('',(-0.034165206,-0.999356027,-0.010966799));
#6111=DIRECTION('',(0.000382736,0.010960122,-0.999939863));
#6112=AXIS2_PLACEMENT_3D('',#6109,#6110,#6111);
#6113=CIRCLE('',#6112,2.);
#6114=EDGE_CURVE('',#6106,#6108,#6113,.T.);
#6115=ORIENTED_EDGE('',*,*,#6114,.T.);
#6116=CARTESIAN_POINT('',(-134.040771645,-30.946185808,6.753656224));
#6117=DIRECTION('',(-0.034165206,-0.999356027,-0.010966799));
#6118=DIRECTION('',(0.000382736,0.010960122,-0.999939863));
#6119=AXIS2_PLACEMENT_3D('',#6116,#6117,#6118);
#6120=CIRCLE('',#6119,2.);
#6121=EDGE_CURVE('',#6108,#6106,#6120,.T.);
#6122=ORIENTED_EDGE('',*,*,#6121,.T.);
#6123=EDGE_LOOP('',(#6115,#6122));
#6124=FACE_BOUND('',#6123,.T.);
#6125=CARTESIAN_POINT('',(-136.720678503,-30.780025409,-0.039011755));
#6126=VERTEX_POINT('',#6125);
#6127=CARTESIAN_POINT('',(-136.720678503,-30.780025409,-0.039011755));
#6128=DIRECTION('',(0.999416126,-0.034167348,0.000008035));
#6129=VECTOR('',#6128,5.38353222);
#6130=LINE('',#6127,#6129);
#6131=EDGE_CURVE('',#6126,#6037,#6130,.T.);
#6132=ORIENTED_EDGE('',*,*,#6131,.F.);
#6133=CARTESIAN_POINT('',(-134.033039919,-30.945186555,6.638511786));
#6134=DIRECTION('',(-0.034165206,-0.999356027,-0.010966799));
#6135=DIRECTION('',(0.000382736,0.010960122,-0.999939863));
#6136=AXIS2_PLACEMENT_3D('',#6133,#6134,#6135);
#6137=CIRCLE('',#6136,7.2);
#6138=EDGE_CURVE('',#6018,#6126,#6137,.T.);
#6139=ORIENTED_EDGE('',*,*,#6138,.F.);
#6140=ORIENTED_EDGE('',*,*,#6049,.F.);
#6141=EDGE_LOOP('',(#6132,#6139,#6140));
#6142=FACE_BOUND('',#6141,.T.);
#6143=ADVANCED_FACE('',(#6124,#6142),#6104,.F.);
#6144=OVER_RIDING_STYLED_ITEM('',(#2396),#6143,#3732);
#6145=CARTESIAN_POINT('',(-133.889770477,-26.947449245,6.583677788));
#6146=DIRECTION('',(0.034165206,0.999356027,0.010966799));
#6147=DIRECTION('',(-0.000382736,-0.010960122,0.999939863));
#6148=AXIS2_PLACEMENT_3D('',#6145,#6146,#6147);
#6149=CYLINDRICAL_SURFACE('',#6148,7.15);
#6150=CARTESIAN_POINT('',(-133.670433202,-20.529999942,13.804532004));
#6151=VERTEX_POINT('',#6150);
#6152=CARTESIAN_POINT('',(-133.84125923,-25.526780075,13.749698007));
#6153=VERTEX_POINT('',#6152);
#6154=CARTESIAN_POINT('',(-133.670433202,-20.529999942,13.804532004));
#6155=DIRECTION('',(-0.034165206,-0.999356027,-0.010966799));
#6156=VECTOR('',#6155,5.);
#6157=LINE('',#6154,#6156);
#6158=EDGE_CURVE('',#6151,#6153,#6157,.T.);
#6159=ORIENTED_EDGE('',*,*,#6158,.T.);
#6160=CARTESIAN_POINT('',(-131.038246752,-25.47195416,0.021343852));
#6161=VERTEX_POINT('',#6160);
#6162=CARTESIAN_POINT('',(-133.838522669,-25.448415205,6.600127987));
#6163=DIRECTION('',(-0.034165206,-0.999356027,-0.010966799));
#6164=DIRECTION('',(0.000382736,0.010960122,-0.999939863));
#6165=AXIS2_PLACEMENT_3D('',#6162,#6163,#6164);
#6166=CIRCLE('',#6165,7.15);
#6167=EDGE_CURVE('',#6161,#6153,#6166,.T.);
#6168=ORIENTED_EDGE('',*,*,#6167,.F.);
#6169=CARTESIAN_POINT('',(-130.867420723,-20.475174027,0.076177849));
#6170=VERTEX_POINT('',#6169);
#6171=CARTESIAN_POINT('',(-130.867420723,-20.475174027,0.076177849));
#6172=DIRECTION('',(-0.034165206,-0.999356027,-0.010966799));
#6173=VECTOR('',#6172,5.);
#6174=LINE('',#6171,#6173);
#6175=EDGE_CURVE('',#6170,#6161,#6174,.T.);
#6176=ORIENTED_EDGE('',*,*,#6175,.F.);
#6177=CARTESIAN_POINT('',(-133.66769664,-20.451635072,6.654961985));
#6178=DIRECTION('',(-0.034165206,-0.999356027,-0.010966799));
#6179=DIRECTION('',(0.000382736,0.010960122,-0.999939863));
#6180=AXIS2_PLACEMENT_3D('',#6177,#6178,#6179);
#6181=CIRCLE('',#6180,7.15);
#6182=EDGE_CURVE('',#6170,#6151,#6181,.T.);
#6183=ORIENTED_EDGE('',*,*,#6182,.T.);
#6184=EDGE_LOOP('',(#6159,#6168,#6176,#6183));
#6185=FACE_BOUND('',#6184,.T.);
#6186=ADVANCED_FACE('',(#6185),#6149,.T.);
#6187=OVER_RIDING_STYLED_ITEM('',(#2536),#6186,#3732);
#6188=CARTESIAN_POINT('',(-202.54759203,-23.070982855,4.006676617));
#6189=DIRECTION('',(-0.034165206,-0.999356027,-0.010966799));
#6190=DIRECTION('',(0.999416126,-0.034167348,0.000008035));
#6191=AXIS2_PLACEMENT_3D('',#6188,#6189,#6190);
#6192=PLANE('',#6191);
#6193=CARTESIAN_POINT('',(-133.853647059,-25.472191205,8.813847385));
#6194=VERTEX_POINT('',#6193);
#6195=CARTESIAN_POINT('',(-133.852116116,-25.428350718,4.814087933));
#6196=VERTEX_POINT('',#6195);
#6197=CARTESIAN_POINT('',(-133.852881588,-25.450270962,6.813967659));
#6198=DIRECTION('',(-0.034165206,-0.999356027,-0.010966799));
#6199=DIRECTION('',(0.000382736,0.010960122,-0.999939863));
#6200=AXIS2_PLACEMENT_3D('',#6197,#6198,#6199);
#6201=CIRCLE('',#6200,2.);
#6202=EDGE_CURVE('',#6194,#6196,#6201,.T.);
#6203=ORIENTED_EDGE('',*,*,#6202,.F.);
#6204=CARTESIAN_POINT('',(-133.852881588,-25.450270962,6.813967659));
#6205=DIRECTION('',(-0.034165206,-0.999356027,-0.010966799));
#6206=DIRECTION('',(0.000382736,0.010960122,-0.999939863));
#6207=AXIS2_PLACEMENT_3D('',#6204,#6205,#6206);
#6208=CIRCLE('',#6207,2.);
#6209=EDGE_CURVE('',#6196,#6194,#6208,.T.);
#6210=ORIENTED_EDGE('',*,*,#6209,.F.);
#6211=EDGE_LOOP('',(#6203,#6210));
#6212=FACE_BOUND('',#6211,.T.);
#6213=ORIENTED_EDGE('',*,*,#6167,.T.);
#6214=CARTESIAN_POINT('',(-136.633762392,-25.280658535,0.021298868));
#6215=VERTEX_POINT('',#6214);
#6216=CARTESIAN_POINT('',(-133.838522669,-25.448415205,6.600127987));
#6217=DIRECTION('',(-0.034165206,-0.999356027,-0.010966799));
#6218=DIRECTION('',(0.000382736,0.010960122,-0.999939863));
#6219=AXIS2_PLACEMENT_3D('',#6216,#6217,#6218);
#6220=CIRCLE('',#6219,7.15);
#6221=EDGE_CURVE('',#6153,#6215,#6220,.T.);
#6222=ORIENTED_EDGE('',*,*,#6221,.T.);
#6223=CARTESIAN_POINT('',(-136.633762392,-25.280658535,0.021298868));
#6224=DIRECTION('',(0.999416126,-0.034167348,0.000008035));
#6225=VECTOR('',#6224,5.598784628);
#6226=LINE('',#6223,#6225);
#6227=EDGE_CURVE('',#6215,#6161,#6226,.T.);
#6228=ORIENTED_EDGE('',*,*,#6227,.T.);
#6229=EDGE_LOOP('',(#6213,#6222,#6228));
#6230=FACE_BOUND('',#6229,.T.);
#6231=ADVANCED_FACE('',(#6212,#6230),#6192,.T.);
#6232=OVER_RIDING_STYLED_ITEM('',(#2536),#6231,#3732);
#6233=CARTESIAN_POINT('',(-202.376766002,-18.074202722,4.061510614));
#6234=DIRECTION('',(-0.034165206,-0.999356027,-0.010966799));
#6235=DIRECTION('',(0.999416126,-0.034167348,0.000008035));
#6236=AXIS2_PLACEMENT_3D('',#6233,#6234,#6235);
#6237=PLANE('',#6236);
#6238=CARTESIAN_POINT('',(-133.681290087,-20.431570585,4.868921931));
#6239=VERTEX_POINT('',#6238);
#6240=CARTESIAN_POINT('',(-133.682821031,-20.475411072,8.868681382));
#6241=VERTEX_POINT('',#6240);
#6242=CARTESIAN_POINT('',(-133.682055559,-20.453490828,6.868801656));
#6243=DIRECTION('',(-0.034165206,-0.999356027,-0.010966799));
#6244=DIRECTION('',(0.000382736,0.010960122,-0.999939863));
#6245=AXIS2_PLACEMENT_3D('',#6242,#6243,#6244);
#6246=CIRCLE('',#6245,2.);
#6247=EDGE_CURVE('',#6239,#6241,#6246,.T.);
#6248=ORIENTED_EDGE('',*,*,#6247,.T.);
#6249=CARTESIAN_POINT('',(-133.682055559,-20.453490828,6.868801656));
#6250=DIRECTION('',(-0.034165206,-0.999356027,-0.010966799));
#6251=DIRECTION('',(0.000382736,0.010960122,-0.999939863));
#6252=AXIS2_PLACEMENT_3D('',#6249,#6250,#6251);
#6253=CIRCLE('',#6252,2.);
#6254=EDGE_CURVE('',#6241,#6239,#6253,.T.);
#6255=ORIENTED_EDGE('',*,*,#6254,.T.);
#6256=EDGE_LOOP('',(#6248,#6255));
#6257=FACE_BOUND('',#6256,.T.);
#6258=CARTESIAN_POINT('',(-136.462936364,-20.283878401,0.076132865));
#6259=VERTEX_POINT('',#6258);
#6260=CARTESIAN_POINT('',(-136.462936364,-20.283878401,0.076132865));
#6261=DIRECTION('',(0.999416126,-0.034167348,0.000008035));
#6262=VECTOR('',#6261,5.598784628);
#6263=LINE('',#6260,#6262);
#6264=EDGE_CURVE('',#6259,#6170,#6263,.T.);
#6265=ORIENTED_EDGE('',*,*,#6264,.F.);
#6266=CARTESIAN_POINT('',(-133.66769664,-20.451635072,6.654961985));
#6267=DIRECTION('',(-0.034165206,-0.999356027,-0.010966799));
#6268=DIRECTION('',(0.000382736,0.010960122,-0.999939863));
#6269=AXIS2_PLACEMENT_3D('',#6266,#6267,#6268);
#6270=CIRCLE('',#6269,7.15);
#6271=EDGE_CURVE('',#6151,#6259,#6270,.T.);
#6272=ORIENTED_EDGE('',*,*,#6271,.F.);
#6273=ORIENTED_EDGE('',*,*,#6182,.F.);
#6274=EDGE_LOOP('',(#6265,#6272,#6273));
#6275=FACE_BOUND('',#6274,.T.);
#6276=ADVANCED_FACE('',(#6257,#6275),#6237,.F.);
#6277=OVER_RIDING_STYLED_ITEM('',(#2536),#6276,#3732);
#6278=CARTESIAN_POINT('',(-133.994626948,-29.596421323,6.768468359));
#6279=DIRECTION('',(0.034165206,0.999356027,0.010966799));
#6280=DIRECTION('',(-0.000382736,-0.010960122,0.999939863));
#6281=AXIS2_PLACEMENT_3D('',#6278,#6279,#6280);
#6282=CYLINDRICAL_SURFACE('',#6281,2.);
#6283=CARTESIAN_POINT('',(-133.853647059,-25.472191205,8.813847385));
#6284=DIRECTION('',(-0.034165206,-0.999356027,-0.010966799));
#6285=VECTOR('',#6284,5.49945635);
#6286=LINE('',#6283,#6285);
#6287=EDGE_CURVE('',#6194,#6108,#6286,.T.);
#6288=ORIENTED_EDGE('',*,*,#6287,.T.);
#6289=ORIENTED_EDGE('',*,*,#6114,.F.);
#6290=ORIENTED_EDGE('',*,*,#6121,.F.);
#6291=ORIENTED_EDGE('',*,*,#6287,.F.);
#6292=ORIENTED_EDGE('',*,*,#6202,.T.);
#6293=ORIENTED_EDGE('',*,*,#6209,.T.);
#6294=EDGE_LOOP('',(#6288,#6289,#6290,#6291,#6292,#6293));
#6295=FACE_BOUND('',#6294,.T.);
#6296=ADVANCED_FACE('',(#6295),#6282,.T.);
#6297=OVER_RIDING_STYLED_ITEM('',(#2653),#6296,#3732);
#6298=CARTESIAN_POINT('',(-202.921691991,-33.595514273,4.105041852));
#6299=DIRECTION('',(-0.034165206,-0.999356027,-0.010966799));
#6300=DIRECTION('',(0.999416126,-0.034167348,0.000008035));
#6301=AXIS2_PLACEMENT_3D('',#6298,#6299,#6300);
#6302=PLANE('',#6301);
#6303=CARTESIAN_POINT('',(-132.158449861,-36.058781479,8.120817593));
#6304=VERTEX_POINT('',#6303);
#6305=CARTESIAN_POINT('',(-136.2678842,-35.918290975,8.120784556));
#6306=VERTEX_POINT('',#6305);
#6307=CARTESIAN_POINT('',(-132.158449861,-36.058781479,8.120817593));
#6308=DIRECTION('',(-0.999416126,0.034167348,-0.000008035));
#6309=VECTOR('',#6308,4.111835134);
#6310=LINE('',#6307,#6309);
#6311=EDGE_CURVE('',#6304,#6306,#6310,.T.);
#6312=ORIENTED_EDGE('',*,*,#6311,.F.);
#6313=CARTESIAN_POINT('',(-134.213579469,-36.000346927,9.19834288));
#6314=VERTEX_POINT('',#6313);
#6315=CARTESIAN_POINT('',(-134.212622629,-35.972946623,6.698493223));
#6316=DIRECTION('',(-0.034165206,-0.999356027,-0.010966799));
#6317=DIRECTION('',(0.000382736,0.010960122,-0.999939863));
#6318=AXIS2_PLACEMENT_3D('',#6315,#6316,#6317);
#6319=CIRCLE('',#6318,2.5);
#6320=EDGE_CURVE('',#6304,#6314,#6319,.T.);
#6321=ORIENTED_EDGE('',*,*,#6320,.T.);
#6322=CARTESIAN_POINT('',(-134.212622629,-35.972946623,6.698493223));
#6323=DIRECTION('',(-0.034165206,-0.999356027,-0.010966799));
#6324=DIRECTION('',(0.000382736,0.010960122,-0.999939863));
#6325=AXIS2_PLACEMENT_3D('',#6322,#6323,#6324);
#6326=CIRCLE('',#6325,2.5);
#6327=EDGE_CURVE('',#6314,#6306,#6326,.T.);
#6328=ORIENTED_EDGE('',*,*,#6327,.T.);
#6329=EDGE_LOOP('',(#6312,#6321,#6328));
#6330=FACE_BOUND('',#6329,.T.);
#6331=ADVANCED_FACE('',(#6330),#6302,.T.);
#6332=CARTESIAN_POINT('',(-132.569916838,-36.214169027,8.118956932));
#6333=DIRECTION('',(-0.000382736,-0.010960122,0.999939863));
#6334=DIRECTION('',(-0.034897398,-0.999330726,-0.010966802));
#6335=AXIS2_PLACEMENT_3D('',#6332,#6333,#6334);
#6336=PLANE('',#6335);
#6337=CARTESIAN_POINT('',(-132.283814496,-39.725784247,8.080576395));
#6338=VERTEX_POINT('',#6337);
#6339=CARTESIAN_POINT('',(-136.393248835,-39.585293743,8.080543358));
#6340=VERTEX_POINT('',#6339);
#6341=CARTESIAN_POINT('',(-132.283814496,-39.725784247,8.080576395));
#6342=DIRECTION('',(-0.999416126,0.034167348,-0.000008035));
#6343=VECTOR('',#6342,4.111835134);
#6344=LINE('',#6341,#6343);
#6345=EDGE_CURVE('',#6338,#6340,#6344,.T.);
#6346=ORIENTED_EDGE('',*,*,#6345,.F.);
#6347=CARTESIAN_POINT('',(-132.158449861,-36.058781479,8.120817593));
#6348=DIRECTION('',(-0.034165206,-0.999356027,-0.010966799));
#6349=VECTOR('',#6348,3.669365742);
#6350=LINE('',#6347,#6349);
#6351=EDGE_CURVE('',#6304,#6338,#6350,.T.);
#6352=ORIENTED_EDGE('',*,*,#6351,.F.);
#6353=ORIENTED_EDGE('',*,*,#6311,.T.);
#6354=CARTESIAN_POINT('',(-136.2678842,-35.918290975,8.120784556));
#6355=DIRECTION('',(-0.034165206,-0.999356027,-0.010966799));
#6356=VECTOR('',#6355,3.669365742);
#6357=LINE('',#6354,#6356);
#6358=EDGE_CURVE('',#6306,#6340,#6357,.T.);
#6359=ORIENTED_EDGE('',*,*,#6358,.T.);
#6360=EDGE_LOOP('',(#6346,#6352,#6353,#6359));
#6361=FACE_BOUND('',#6360,.T.);
#6362=ADVANCED_FACE('',(#6361),#6336,.T.);
#6363=CARTESIAN_POINT('',(-166.077506158,-38.527850598,4.196691578));
#6364=DIRECTION('',(-0.034165206,-0.999356027,-0.010966799));
#6365=DIRECTION('',(0.000382736,0.010960122,-0.999939863));
#6366=AXIS2_PLACEMENT_3D('',#6363,#6364,#6365);
#6367=PLANE('',#6366);
#6368=CARTESIAN_POINT('',(-132.282725694,-39.694605038,5.235960691));
#6369=VERTEX_POINT('',#6368);
#6370=CARTESIAN_POINT('',(-136.392160033,-39.554114534,5.235927654));
#6371=VERTEX_POINT('',#6370);
#6372=CARTESIAN_POINT('',(-132.282725694,-39.694605038,5.235960691));
#6373=DIRECTION('',(-0.999416126,0.034167348,-0.000008035));
#6374=VECTOR('',#6373,4.111835134);
#6375=LINE('',#6372,#6374);
#6376=EDGE_CURVE('',#6369,#6371,#6375,.T.);
#6377=ORIENTED_EDGE('',*,*,#6376,.F.);
#6378=CARTESIAN_POINT('',(-134.337987264,-39.639949391,6.658252025));
#6379=DIRECTION('',(0.034165206,0.999356027,0.010966799));
#6380=DIRECTION('',(0.000382736,0.010960122,-0.999939863));
#6381=AXIS2_PLACEMENT_3D('',#6378,#6379,#6380);
#6382=CIRCLE('',#6381,2.5);
#6383=EDGE_CURVE('',#6338,#6369,#6382,.T.);
#6384=ORIENTED_EDGE('',*,*,#6383,.F.);
#6385=ORIENTED_EDGE('',*,*,#6345,.T.);
#6386=CARTESIAN_POINT('',(-134.337987264,-39.639949391,6.658252025));
#6387=DIRECTION('',(0.034165206,0.999356027,0.010966799));
#6388=DIRECTION('',(0.000382736,0.010960122,-0.999939863));
#6389=AXIS2_PLACEMENT_3D('',#6386,#6387,#6388);
#6390=CIRCLE('',#6389,2.5);
#6391=EDGE_CURVE('',#6371,#6340,#6390,.T.);
#6392=ORIENTED_EDGE('',*,*,#6391,.F.);
#6393=EDGE_LOOP('',(#6377,#6384,#6385,#6392));
#6394=FACE_BOUND('',#6393,.T.);
#6395=ADVANCED_FACE('',(#6394),#6367,.T.);
#6396=OVER_RIDING_STYLED_ITEM('',(#2759),#6395,#3732);
#6397=CARTESIAN_POINT('',(-132.568828036,-36.182989818,5.274341228));
#6398=DIRECTION('',(-0.000382736,-0.010960122,0.999939863));
#6399=DIRECTION('',(-0.034897398,-0.999330726,-0.010966802));
#6400=AXIS2_PLACEMENT_3D('',#6397,#6398,#6399);
#6401=PLANE('',#6400);
#6402=ORIENTED_EDGE('',*,*,#6376,.T.);
#6403=CARTESIAN_POINT('',(-136.266795398,-35.887111766,5.276168853));
#6404=VERTEX_POINT('',#6403);
#6405=CARTESIAN_POINT('',(-136.266795398,-35.887111766,5.276168853));
#6406=DIRECTION('',(-0.034165206,-0.999356027,-0.010966799));
#6407=VECTOR('',#6406,3.669365742);
#6408=LINE('',#6405,#6407);
#6409=EDGE_CURVE('',#6404,#6371,#6408,.T.);
#6410=ORIENTED_EDGE('',*,*,#6409,.F.);
#6411=CARTESIAN_POINT('',(-132.157361059,-36.02760227,5.27620189));
#6412=VERTEX_POINT('',#6411);
#6413=CARTESIAN_POINT('',(-132.157361059,-36.02760227,5.27620189));
#6414=DIRECTION('',(-0.999416126,0.034167348,-0.000008035));
#6415=VECTOR('',#6414,4.111835134);
#6416=LINE('',#6413,#6415);
#6417=EDGE_CURVE('',#6412,#6404,#6416,.T.);
#6418=ORIENTED_EDGE('',*,*,#6417,.F.);
#6419=CARTESIAN_POINT('',(-132.157361059,-36.02760227,5.27620189));
#6420=DIRECTION('',(-0.034165206,-0.999356027,-0.010966799));
#6421=VECTOR('',#6420,3.669365742);
#6422=LINE('',#6419,#6421);
#6423=EDGE_CURVE('',#6412,#6369,#6422,.T.);
#6424=ORIENTED_EDGE('',*,*,#6423,.T.);
#6425=EDGE_LOOP('',(#6402,#6410,#6418,#6424));
#6426=FACE_BOUND('',#6425,.T.);
#6427=ADVANCED_FACE('',(#6426),#6401,.F.);
#6428=CARTESIAN_POINT('',(-202.921691991,-33.595514273,4.105041852));
#6429=DIRECTION('',(-0.034165206,-0.999356027,-0.010966799));
#6430=DIRECTION('',(0.999416126,-0.034167348,0.000008035));
#6431=AXIS2_PLACEMENT_3D('',#6428,#6429,#6430);
#6432=PLANE('',#6431);
#6433=CARTESIAN_POINT('',(-134.212622629,-35.972946623,6.698493223));
#6434=DIRECTION('',(-0.034165206,-0.999356027,-0.010966799));
#6435=DIRECTION('',(0.000382736,0.010960122,-0.999939863));
#6436=AXIS2_PLACEMENT_3D('',#6433,#6434,#6435);
#6437=CIRCLE('',#6436,2.5);
#6438=EDGE_CURVE('',#6404,#6412,#6437,.T.);
#6439=ORIENTED_EDGE('',*,*,#6438,.T.);
#6440=ORIENTED_EDGE('',*,*,#6417,.T.);
#6441=EDGE_LOOP('',(#6439,#6440));
#6442=FACE_BOUND('',#6441,.T.);
#6443=ADVANCED_FACE('',(#6442),#6432,.T.);
#6444=CARTESIAN_POINT('',(-133.994626948,-29.596421323,6.768468359));
#6445=DIRECTION('',(0.034165206,0.999356027,0.010966799));
#6446=DIRECTION('',(-0.000382736,-0.010960122,0.999939863));
#6447=AXIS2_PLACEMENT_3D('',#6444,#6445,#6446);
#6448=CYLINDRICAL_SURFACE('',#6447,2.5);
#6449=CARTESIAN_POINT('',(-134.212554513,-35.970366246,9.198671884));
#6450=DIRECTION('',(-0.034165206,-0.999356027,-0.010966799));
#6451=VECTOR('',#6450,0.03);
#6452=LINE('',#6449,#6451);
#6453=EDGE_CURVE('',#6061,#6314,#6452,.T.);
#6454=ORIENTED_EDGE('',*,*,#6453,.T.);
#6455=ORIENTED_EDGE('',*,*,#6320,.F.);
#6456=ORIENTED_EDGE('',*,*,#6351,.T.);
#6457=ORIENTED_EDGE('',*,*,#6383,.T.);
#6458=ORIENTED_EDGE('',*,*,#6423,.F.);
#6459=ORIENTED_EDGE('',*,*,#6438,.F.);
#6460=ORIENTED_EDGE('',*,*,#6409,.T.);
#6461=ORIENTED_EDGE('',*,*,#6391,.T.);
#6462=ORIENTED_EDGE('',*,*,#6358,.F.);
#6463=ORIENTED_EDGE('',*,*,#6327,.F.);
#6464=ORIENTED_EDGE('',*,*,#6453,.F.);
#6465=ORIENTED_EDGE('',*,*,#6069,.T.);
#6466=ORIENTED_EDGE('',*,*,#6076,.T.);
#6467=EDGE_LOOP('',(#6454,#6455,#6456,#6457,#6458,#6459,#6460,#6461,#6462,#6463,#6464,#6465,#6466));
#6468=FACE_BOUND('',#6467,.T.);
#6469=ADVANCED_FACE('',(#6468),#6448,.T.);
#6470=OVER_RIDING_STYLED_ITEM('',(#2840),#6469,#3732);
#6471=CARTESIAN_POINT('',(-455.306947462,-261.058435691,4.542436984));
#6472=DIRECTION('',(0.461048714,-0.54069547,0.703620986));
#6473=DIRECTION('',(-0.753855779,-0.656950067,-0.010866202));
#6474=AXIS2_PLACEMENT_3D('',#6471,#6472,#6473);
#6475=PLANE('',#6474);
#6476=CARTESIAN_POINT('',(-134.467455563,17.456807027,8.336091559));
#6477=VERTEX_POINT('',#6476);
#6478=CARTESIAN_POINT('',(-135.964081034,16.152567901,8.314518952));
#6479=VERTEX_POINT('',#6478);
#6480=CARTESIAN_POINT('',(-134.467455563,17.456807027,8.336091559));
#6481=DIRECTION('',(-0.753855779,-0.656950067,-0.010866202));
#6482=VECTOR('',#6481,1.985294154);
#6483=LINE('',#6480,#6482);
#6484=EDGE_CURVE('',#6477,#6479,#6483,.T.);
#6485=ORIENTED_EDGE('',*,*,#6484,.F.);
#6486=CARTESIAN_POINT('',(-134.410838454,18.562125722,9.148372002));
#6487=DIRECTION('',(-0.041240375,-0.80512337,-0.59167186));
#6488=VECTOR('',#6487,1.372856305);
#6489=LINE('',#6486,#6488);
#6490=EDGE_CURVE('',#4546,#6477,#6489,.T.);
#6491=ORIENTED_EDGE('',*,*,#6490,.F.);
#6492=ORIENTED_EDGE('',*,*,#4551,.F.);
#6493=CARTESIAN_POINT('',(-136.146605762,17.049485666,9.123352366));
#6494=CARTESIAN_POINT('',(-136.108003363,16.740077708,8.860294453));
#6495=CARTESIAN_POINT('',(-136.046343945,16.441488879,8.590442322));
#6496=CARTESIAN_POINT('',(-135.964081034,16.152567901,8.314518952));
#6497=B_SPLINE_CURVE_WITH_KNOTS('',3,(#6493,#6494,#6495,#6496),.UNSPECIFIED.,.F.,.F.,(4,4),(0.,0.00122147),.UNSPECIFIED.);
#6498=EDGE_CURVE('',#4534,#6479,#6497,.T.);
#6499=ORIENTED_EDGE('',*,*,#6498,.T.);
#6500=EDGE_LOOP('',(#6485,#6491,#6492,#6499));
#6501=FACE_BOUND('',#6500,.T.);
#6502=ADVANCED_FACE('',(#6501),#6475,.T.);
#6503=OVER_RIDING_STYLED_ITEM('',(#2880),#6502,#3732);
#6504=CARTESIAN_POINT('',(-302.058984468,211.301948539,10.470124081));
#6505=DIRECTION('',(-0.531571073,-0.47787072,0.699336664));
#6506=DIRECTION('',(-0.665079909,0.746757142,0.004741825));
#6507=AXIS2_PLACEMENT_3D('',#6504,#6505,#6506);
#6508=PLANE('',#6507);
#6509=ORIENTED_EDGE('',*,*,#4614,.F.);
#6510=CARTESIAN_POINT('',(-130.304108607,18.338455159,9.166489));
#6511=DIRECTION('',(-0.055386713,-0.804271821,-0.591674869));
#6512=VECTOR('',#6511,1.035626879);
#6513=LINE('',#6510,#6512);
#6514=EDGE_CURVE('',#4601,#5690,#6513,.T.);
#6515=ORIENTED_EDGE('',*,*,#6514,.T.);
#6516=ORIENTED_EDGE('',*,*,#5695,.F.);
#6517=CARTESIAN_POINT('',(-128.579899424,15.510265142,8.544514641));
#6518=DIRECTION('',(-0.665079909,0.746757142,0.004741825));
#6519=VECTOR('',#6518,2.673495029);
#6520=LINE('',#6517,#6519);
#6521=EDGE_CURVE('',#4753,#5682,#6520,.T.);
#6522=ORIENTED_EDGE('',*,*,#6521,.F.);
#6523=ORIENTED_EDGE('',*,*,#4759,.T.);
#6524=EDGE_LOOP('',(#6509,#6515,#6516,#6522,#6523));
#6525=FACE_BOUND('',#6524,.T.);
#6526=ADVANCED_FACE('',(#6525),#6508,.T.);
#6527=OVER_RIDING_STYLED_ITEM('',(#2880),#6526,#3732);
#6528=CARTESIAN_POINT('',(-132.310699005,18.260504466,8.77237582));
#6529=DIRECTION('',(0.035723591,0.590608854,-0.80616686));
#6530=DIRECTION('',(0.014074096,0.806304434,0.591333307));
#6531=AXIS2_PLACEMENT_3D('',#6528,#6529,#6530);
#6532=TOROIDAL_SURFACE('',#6531,1.931230517,0.2);
#6533=ORIENTED_EDGE('',*,*,#4598,.T.);
#6534=CARTESIAN_POINT('',(-132.395180315,16.867403022,7.748027061));
#6535=VERTEX_POINT('',#6534);
#6536=CARTESIAN_POINT('',(-132.310699005,18.260504466,8.77237582));
#6537=DIRECTION('',(-0.035723591,-0.590608854,0.80616686));
#6538=DIRECTION('',(0.014074096,0.806304434,0.591333307));
#6539=AXIS2_PLACEMENT_3D('',#6536,#6537,#6538);
#6540=CIRCLE('',#6539,1.731230517);
#6541=EDGE_CURVE('',#6535,#4577,#6540,.T.);
#6542=ORIENTED_EDGE('',*,*,#6541,.F.);
#6543=CARTESIAN_POINT('',(-132.310699005,18.260504466,8.77237582));
#6544=DIRECTION('',(-0.035723591,-0.590608854,0.80616686));
#6545=DIRECTION('',(0.014074096,0.806304434,0.591333307));
#6546=AXIS2_PLACEMENT_3D('',#6543,#6544,#6545);
#6547=CIRCLE('',#6546,1.731230517);
#6548=EDGE_CURVE('',#4562,#6535,#6547,.T.);
#6549=ORIENTED_EDGE('',*,*,#6548,.F.);
#6550=ORIENTED_EDGE('',*,*,#4574,.F.);
#6551=CARTESIAN_POINT('',(-132.317843724,18.142382695,8.933609192));
#6552=DIRECTION('',(0.035723591,0.590608854,-0.80616686));
#6553=DIRECTION('',(0.014074096,0.806304434,0.591333307));
#6554=AXIS2_PLACEMENT_3D('',#6551,#6552,#6553);
#6555=CIRCLE('',#6554,1.931230517);
#6556=EDGE_CURVE('',#4586,#4554,#6555,.T.);
#6557=ORIENTED_EDGE('',*,*,#6556,.F.);
#6558=EDGE_LOOP('',(#6533,#6542,#6549,#6550,#6557));
#6559=FACE_BOUND('',#6558,.T.);
#6560=ADVANCED_FACE('',(#6559),#6532,.T.);
#6561=OVER_RIDING_STYLED_ITEM('',(#169),#6560,#3732);
#6562=CARTESIAN_POINT('',(363.071208228,-34.188179503,10.46583894));
#6563=DIRECTION('',(-0.00499956,-0.010802168,0.999929156));
#6564=DIRECTION('',(0.054331832,0.998461704,0.01105797));
#6565=AXIS2_PLACEMENT_3D('',#6562,#6563,#6564);
#6566=PLANE('',#6565);
#6567=CARTESIAN_POINT('',(-129.781901182,12.921140785,8.510534598));
#6568=DIRECTION('',(-0.99851061,0.054379745,-0.004405006));
#6569=VECTOR('',#6568,0.824401021);
#6570=LINE('',#6567,#6569);
#6571=EDGE_CURVE('',#5305,#5674,#6570,.T.);
#6572=ORIENTED_EDGE('',*,*,#6571,.F.);
#6573=ORIENTED_EDGE('',*,*,#5317,.T.);
#6574=CARTESIAN_POINT('',(-128.694549352,15.133435366,8.539870534));
#6575=CARTESIAN_POINT('',(-128.687718532,15.225576001,8.540900077));
#6576=CARTESIAN_POINT('',(-128.665587858,15.313881867,8.541964691));
#6577=CARTESIAN_POINT('',(-128.628157492,15.398353006,8.543064376));
#6578=B_SPLINE_CURVE_WITH_KNOTS('',3,(#6574,#6575,#6576,#6577),.UNSPECIFIED.,.F.,.F.,(4,4),(0.,0.000273129),.UNSPECIFIED.);
#6579=EDGE_CURVE('',#5296,#4762,#6578,.T.);
#6580=ORIENTED_EDGE('',*,*,#6579,.T.);
#6581=ORIENTED_EDGE('',*,*,#4768,.T.);
#6582=ORIENTED_EDGE('',*,*,#6521,.T.);
#6583=ORIENTED_EDGE('',*,*,#5687,.T.);
#6584=EDGE_LOOP('',(#6572,#6573,#6580,#6581,#6582,#6583));
#6585=FACE_BOUND('',#6584,.T.);
#6586=ADVANCED_FACE('',(#6585),#6566,.T.);
#6587=OVER_RIDING_STYLED_ITEM('',(#169),#6586,#3732);
#6588=CARTESIAN_POINT('',(-143.015315192,-175.616437712,-133.49078546));
#6589=DIRECTION('',(0.035723591,0.590608854,-0.80616686));
#6590=DIRECTION('',(0.048798418,0.80468859,0.591688253));
#6591=AXIS2_PLACEMENT_3D('',#6588,#6589,#6590);
#6592=PLANE('',#6591);
#6593=ORIENTED_EDGE('',*,*,#6514,.F.);
#6594=ORIENTED_EDGE('',*,*,#4606,.F.);
#6595=ORIENTED_EDGE('',*,*,#6556,.T.);
#6596=ORIENTED_EDGE('',*,*,#4559,.F.);
#6597=ORIENTED_EDGE('',*,*,#6490,.T.);
#6598=CARTESIAN_POINT('',(-134.389010712,17.452534575,8.336437621));
#6599=DIRECTION('',(-0.998510419,0.054383268,-0.004404967));
#6600=VECTOR('',#6599,0.078561876);
#6601=LINE('',#6598,#6600);
#6602=EDGE_CURVE('',#5650,#6477,#6601,.T.);
#6603=ORIENTED_EDGE('',*,*,#6602,.F.);
#6604=ORIENTED_EDGE('',*,*,#5655,.T.);
#6605=CARTESIAN_POINT('',(-133.353602541,15.849843691,7.208166324));
#6606=DIRECTION('',(0.998510419,-0.054383268,0.004404967));
#6607=VECTOR('',#6606,1.590933908);
#6608=LINE('',#6605,#6607);
#6609=EDGE_CURVE('',#5642,#5698,#6608,.T.);
#6610=ORIENTED_EDGE('',*,*,#6609,.T.);
#6611=ORIENTED_EDGE('',*,*,#5703,.F.);
#6612=EDGE_LOOP('',(#6593,#6594,#6595,#6596,#6597,#6603,#6604,#6610,#6611));
#6613=FACE_BOUND('',#6612,.T.);
#6614=ADVANCED_FACE('',(#6613),#6592,.F.);
#6615=OVER_RIDING_STYLED_ITEM('',(#2999),#6614,#3732);
#6616=CARTESIAN_POINT('',(363.07220814,-34.186019069,10.265853109));
#6617=DIRECTION('',(-0.00499956,-0.010802168,0.999929156));
#6618=DIRECTION('',(0.054331832,0.998461704,0.01105797));
#6619=AXIS2_PLACEMENT_3D('',#6616,#6617,#6618);
#6620=PLANE('',#6619);
#6621=CARTESIAN_POINT('',(-134.621130194,13.186850792,8.289195147));
#6622=DIRECTION('',(-0.99851061,0.054379745,-0.004405006));
#6623=VECTOR('',#6622,0.332666502);
#6624=LINE('',#6621,#6623);
#6625=EDGE_CURVE('',#5633,#5818,#6624,.T.);
#6626=ORIENTED_EDGE('',*,*,#6625,.F.);
#6627=ORIENTED_EDGE('',*,*,#5661,.T.);
#6628=ORIENTED_EDGE('',*,*,#6602,.T.);
#6629=ORIENTED_EDGE('',*,*,#6484,.T.);
#6630=CARTESIAN_POINT('',(-135.840538442,15.759047826,8.310885483));
#6631=VERTEX_POINT('',#6630);
#6632=CARTESIAN_POINT('',(-135.964081034,16.152567901,8.314518952));
#6633=CARTESIAN_POINT('',(-135.92733771,16.020001755,8.313270562));
#6634=CARTESIAN_POINT('',(-135.886156846,15.888828396,8.312059406));
#6635=CARTESIAN_POINT('',(-135.840538442,15.759047826,8.310885483));
#6636=B_SPLINE_CURVE_WITH_KNOTS('',3,(#6632,#6633,#6634,#6635),.UNSPECIFIED.,.F.,.F.,(4,4),(0.,0.000412473),.UNSPECIFIED.);
#6637=EDGE_CURVE('',#6479,#6631,#6636,.T.);
#6638=ORIENTED_EDGE('',*,*,#6637,.T.);
#6639=CARTESIAN_POINT('',(-135.840538442,15.759047826,8.310885483));
#6640=CARTESIAN_POINT('',(-135.808447855,15.667752651,8.310059678));
#6641=CARTESIAN_POINT('',(-135.793418144,15.573731384,8.309119119));
#6642=CARTESIAN_POINT('',(-135.79544955,15.476983986,8.308063807));
#6643=B_SPLINE_CURVE_WITH_KNOTS('',3,(#6639,#6640,#6641,#6642),.UNSPECIFIED.,.F.,.F.,(4,4),(0.,0.000285659),.UNSPECIFIED.);
#6644=EDGE_CURVE('',#6631,#5827,#6643,.T.);
#6645=ORIENTED_EDGE('',*,*,#6644,.T.);
#6646=ORIENTED_EDGE('',*,*,#5845,.T.);
#6647=EDGE_LOOP('',(#6626,#6627,#6628,#6629,#6638,#6645,#6646));
#6648=FACE_BOUND('',#6647,.T.);
#6649=ADVANCED_FACE('',(#6648),#6620,.T.);
#6650=OVER_RIDING_STYLED_ITEM('',(#169),#6649,#3732);
#6651=CARTESIAN_POINT('',(-135.820786273,15.422310824,13.386935297));
#6652=CARTESIAN_POINT('',(-135.818811675,15.51795652,13.387979739));
#6653=CARTESIAN_POINT('',(-135.834418152,15.613871782,13.388939335));
#6654=CARTESIAN_POINT('',(-135.866065353,15.704143595,13.389757815));
#6655=CARTESIAN_POINT('',(-135.812340817,15.440535419,11.693976811));
#6656=CARTESIAN_POINT('',(-135.810354612,15.536200091,11.695021483));
#6657=CARTESIAN_POINT('',(-135.825956676,15.632136446,11.695981293));
#6658=CARTESIAN_POINT('',(-135.857606103,15.722427827,11.696799937));
#6659=CARTESIAN_POINT('',(-135.803895236,15.458759821,10.001018323));
#6660=CARTESIAN_POINT('',(-135.801897423,15.554443467,10.002063226));
#6661=CARTESIAN_POINT('',(-135.817495075,15.650400913,10.003023251));
#6662=CARTESIAN_POINT('',(-135.84914673,15.740711862,10.003842058));
#6663=CARTESIAN_POINT('',(-135.795449531,15.47698403,8.308059834));
#6664=CARTESIAN_POINT('',(-135.793440107,15.572686647,8.309104968));
#6665=CARTESIAN_POINT('',(-135.809033349,15.668665184,8.310065206));
#6666=CARTESIAN_POINT('',(-135.840687233,15.758995698,8.310884177));
#6667=B_SPLINE_SURFACE_WITH_KNOTS('',3,3,((#6651,#6652,#6653,#6654),(#6655,#6656,#6657,#6658),(#6659,#6660,#6661,#6662),(#6663,#6664,#6665,#6666)),.UNSPECIFIED.,.F.,.F.,.U.,(4,4),(4,4),(0.036917596,0.041996829),(0.,0.651192556),.UNSPECIFIED.);
#6668=ORIENTED_EDGE('',*,*,#6644,.F.);
#6669=CARTESIAN_POINT('',(-135.865729319,15.704438793,13.358702564));
#6670=CARTESIAN_POINT('',(-135.857332206,15.722641207,11.676096872));
#6671=CARTESIAN_POINT('',(-135.848935699,15.740845506,9.993491178));
#6672=CARTESIAN_POINT('',(-135.840538331,15.759047511,8.310885476));
#6673=B_SPLINE_CURVE_WITH_KNOTS('',3,(#6669,#6670,#6671,#6672),.UNSPECIFIED.,.F.,.F.,(4,4),(0.021310425,0.0263586),.UNSPECIFIED.);
#6674=EDGE_CURVE('',#4288,#6631,#6673,.T.);
#6675=ORIENTED_EDGE('',*,*,#6674,.F.);
#6676=ORIENTED_EDGE('',*,*,#4294,.F.);
#6677=ORIENTED_EDGE('',*,*,#5852,.F.);
#6678=EDGE_LOOP('',(#6668,#6675,#6676,#6677));
#6679=FACE_BOUND('',#6678,.T.);
#6680=ADVANCED_FACE('',(#6679),#6667,.T.);
#6681=OVER_RIDING_STYLED_ITEM('',(#169),#6680,#3732);
#6682=CARTESIAN_POINT('',(-135.823065432,15.796921261,4.809807137));
#6683=CARTESIAN_POINT('',(-136.027077895,16.37733932,4.815056441));
#6684=CARTESIAN_POINT('',(-136.142583583,16.988769081,4.821082938));
#6685=CARTESIAN_POINT('',(-136.18614941,18.218430185,4.834146028));
#6686=CARTESIAN_POINT('',(-136.114203489,18.836490482,4.841180804));
#6687=CARTESIAN_POINT('',(-135.789351837,20.023249905,4.855621468));
#6688=CARTESIAN_POINT('',(-135.536491294,20.591783952,4.863025346));
#6689=CARTESIAN_POINT('',(-135.069634051,21.320485064,4.873228395));
#6690=CARTESIAN_POINT('',(-134.921597792,21.522790815,4.876153085));
#6691=CARTESIAN_POINT('',(-134.76175402,21.715295846,4.879030924));
#6692=CARTESIAN_POINT('',(-135.837832348,15.764913844,7.768637823));
#6693=CARTESIAN_POINT('',(-136.041851157,16.345333524,7.773887105));
#6694=CARTESIAN_POINT('',(-136.157362412,16.956766056,7.779913592));
#6695=CARTESIAN_POINT('',(-136.200937192,18.186434113,7.792976683));
#6696=CARTESIAN_POINT('',(-136.128994656,18.804498586,7.80001147));
#6697=CARTESIAN_POINT('',(-135.804147359,19.991266733,7.814452166));
#6698=CARTESIAN_POINT('',(-135.551287786,20.559805323,7.821856067));
#6699=CARTESIAN_POINT('',(-135.084430336,21.288512372,7.832059149));
#6700=CARTESIAN_POINT('',(-134.936393833,21.490819785,7.834983849));
#6701=CARTESIAN_POINT('',(-134.776549651,21.683326395,7.837861697));
#6702=CARTESIAN_POINT('',(-135.852598867,15.732905788,10.727468505));
#6703=CARTESIAN_POINT('',(-136.056624116,16.313327112,10.732717764));
#6704=CARTESIAN_POINT('',(-136.172141021,16.924762457,10.738744241));
#6705=CARTESIAN_POINT('',(-136.215724886,18.154437571,10.751807334));
#6706=CARTESIAN_POINT('',(-136.143785783,18.772506282,10.758842132));
#6707=CARTESIAN_POINT('',(-135.818942903,19.959283284,10.773282862));
#6708=CARTESIAN_POINT('',(-135.566084315,20.527826484,10.780686786));
#6709=CARTESIAN_POINT('',(-135.099226653,21.256539556,10.790889902));
#6710=CARTESIAN_POINT('',(-134.951189903,21.458848656,10.793814611));
#6711=CARTESIAN_POINT('',(-134.791345304,21.651356869,10.796692469));
#6712=CARTESIAN_POINT('',(-135.867364993,15.700897106,13.686299183));
#6713=CARTESIAN_POINT('',(-136.071396774,16.281320098,13.691548418));
#6714=CARTESIAN_POINT('',(-136.186919409,16.892758295,13.697574886));
#6715=CARTESIAN_POINT('',(-136.230512489,18.122440564,13.71063798));
#6716=CARTESIAN_POINT('',(-136.158576869,18.740513574,13.717672789));
#6717=CARTESIAN_POINT('',(-135.833738472,19.927299555,13.732113555));
#6718=CARTESIAN_POINT('',(-135.580880882,20.495847431,13.739517502));
#6719=CARTESIAN_POINT('',(-135.114023007,21.224566613,13.749720653));
#6720=CARTESIAN_POINT('',(-134.965986005,21.426877423,13.752645373));
#6721=CARTESIAN_POINT('',(-134.806140983,21.619387261,13.755523241));
#6722=B_SPLINE_SURFACE_WITH_KNOTS('',3,3,((#6682,#6683,#6684,#6685,#6686,#6687,#6688,#6689,#6690,#6691),(#6692,#6693,#6694,#6695,#6696,#6697,#6698,#6699,#6700,#6701),(#6702,#6703,#6704,#6705,#6706,#6707,#6708,#6709,#6710,#6711),(#6712,#6713,#6714,#6715,#6716,#6717,#6718,#6719,#6720,#6721)),.UNSPECIFIED.,.F.,.F.,.U.,(4,4),(4,2,2,2,4),(0.017809099,0.02668622),(0.,0.25,0.5,0.75,0.851679844),.UNSPECIFIED.);
#6723=ORIENTED_EDGE('',*,*,#4146,.T.);
#6724=ORIENTED_EDGE('',*,*,#3806,.T.);
#6725=ORIENTED_EDGE('',*,*,#4322,.F.);
#6726=ORIENTED_EDGE('',*,*,#6674,.T.);
#6727=ORIENTED_EDGE('',*,*,#6637,.F.);
#6728=ORIENTED_EDGE('',*,*,#6498,.F.);
#6729=ORIENTED_EDGE('',*,*,#4543,.F.);
#6730=ORIENTED_EDGE('',*,*,#3911,.T.);
#6731=CARTESIAN_POINT('',(-135.84345242,19.783202271,4.853280968));
#6732=CARTESIAN_POINT('',(-135.850116517,19.76879768,6.186790407));
#6733=CARTESIAN_POINT('',(-135.856780592,19.754393097,7.520299847));
#6734=CARTESIAN_POINT('',(-135.863444646,19.739988521,8.853809286));
#6735=B_SPLINE_CURVE_WITH_KNOTS('',3,(#6731,#6732,#6733,#6734),.UNSPECIFIED.,.F.,.F.,(4,4),(0.,0.004000812),.UNSPECIFIED.);
#6736=EDGE_CURVE('',#4419,#3887,#6735,.T.);
#6737=ORIENTED_EDGE('',*,*,#6736,.F.);
#6738=ORIENTED_EDGE('',*,*,#4428,.T.);
#6739=ORIENTED_EDGE('',*,*,#3857,.T.);
#6740=EDGE_LOOP('',(#6723,#6724,#6725,#6726,#6727,#6728,#6729,#6730,#6737,#6738,#6739));
#6741=FACE_BOUND('',#6740,.T.);
#6742=ADVANCED_FACE('',(#6741),#6722,.F.);
#6743=OVER_RIDING_STYLED_ITEM('',(#1101),#6742,#3732);
#6744=CARTESIAN_POINT('',(-136.752558282,5.040553681,14.022688338));
#6745=DIRECTION('',(0.008214595,-0.011253635,0.999902933));
#6746=DIRECTION('',(-0.054329702,-0.998464739,-0.010791109));
#6747=AXIS2_PLACEMENT_3D('',#6744,#6745,#6746);
#6748=PLANE('',#6747);
#6749=ORIENTED_EDGE('',*,*,#5931,.F.);
#6750=ORIENTED_EDGE('',*,*,#4492,.F.);
#6751=ORIENTED_EDGE('',*,*,#4332,.F.);
#6752=ORIENTED_EDGE('',*,*,#3981,.T.);
#6753=EDGE_LOOP('',(#6749,#6750,#6751,#6752));
#6754=FACE_BOUND('',#6753,.T.);
#6755=ADVANCED_FACE('',(#6754),#6748,.T.);
#6756=OVER_RIDING_STYLED_ITEM('',(#2247),#6755,#3732);
#6757=CARTESIAN_POINT('',(-128.651351507,15.347882705,13.210519907));
#6758=CARTESIAN_POINT('',(-128.688333129,15.26427308,13.209429933));
#6759=CARTESIAN_POINT('',(-128.711133649,15.174373394,13.208342979));
#6760=CARTESIAN_POINT('',(-128.717922883,15.083194003,13.207322427));
#6761=CARTESIAN_POINT('',(-128.643568152,15.364683344,11.65470141));
#6762=CARTESIAN_POINT('',(-128.680552818,15.281056645,11.653611246));
#6763=CARTESIAN_POINT('',(-128.70335093,15.191138222,11.652524109));
#6764=CARTESIAN_POINT('',(-128.71013158,15.099941291,11.651503418));
#6765=CARTESIAN_POINT('',(-128.635784915,15.38148383,10.098882912));
#6766=CARTESIAN_POINT('',(-128.672772626,15.297840059,10.097792556));
#6767=CARTESIAN_POINT('',(-128.695568329,15.207902899,10.096705237));
#6768=CARTESIAN_POINT('',(-128.702340394,15.11668843,10.095684407));
#6769=CARTESIAN_POINT('',(-128.628001794,15.398284164,8.543064411));
#6770=CARTESIAN_POINT('',(-128.664992552,15.314623321,8.541973864));
#6771=CARTESIAN_POINT('',(-128.687785846,15.224667426,8.540886363));
#6772=CARTESIAN_POINT('',(-128.694549325,15.133435422,8.539865393));
#6773=B_SPLINE_SURFACE_WITH_KNOTS('',3,3,((#6757,#6758,#6759,#6760),(#6761,#6762,#6763,#6764),(#6765,#6766,#6767,#6768),(#6769,#6770,#6771,#6772)),.UNSPECIFIED.,.F.,.F.,.U.,(4,4),(4,4),(0.037996289,0.042664075),(0.378555422,1.),.UNSPECIFIED.);
#6774=ORIENTED_EDGE('',*,*,#5302,.T.);
#6775=ORIENTED_EDGE('',*,*,#5956,.F.);
#6776=ORIENTED_EDGE('',*,*,#4775,.F.);
#6777=ORIENTED_EDGE('',*,*,#6579,.F.);
#6778=EDGE_LOOP('',(#6774,#6775,#6776,#6777));
#6779=FACE_BOUND('',#6778,.T.);
#6780=ADVANCED_FACE('',(#6779),#6773,.T.);
#6781=OVER_RIDING_STYLED_ITEM('',(#169),#6780,#3732);
#6782=CARTESIAN_POINT('',(-131.996331402,23.457862384,1.678107452));
#6783=DIRECTION('',(-0.035723591,-0.590608854,0.80616686));
#6784=DIRECTION('',(-0.048798418,-0.80468859,-0.591688253));
#6785=AXIS2_PLACEMENT_3D('',#6782,#6783,#6784);
#6786=CYLINDRICAL_SURFACE('',#6785,1.731230517);
#6787=CARTESIAN_POINT('',(-132.395180315,16.867403022,7.748027061));
#6788=DIRECTION('',(0.035723591,0.590608854,-0.80616686));
#6789=VECTOR('',#6788,3.5791191);
#6790=LINE('',#6787,#6789);
#6791=EDGE_CURVE('',#6535,#4351,#6790,.T.);
#6792=ORIENTED_EDGE('',*,*,#6791,.F.);
#6793=ORIENTED_EDGE('',*,*,#6541,.T.);
#6794=ORIENTED_EDGE('',*,*,#4583,.F.);
#6795=ORIENTED_EDGE('',*,*,#6548,.T.);
#6796=ORIENTED_EDGE('',*,*,#6791,.T.);
#6797=ORIENTED_EDGE('',*,*,#4357,.F.);
#6798=ORIENTED_EDGE('',*,*,#4198,.F.);
#6799=ORIENTED_EDGE('',*,*,#4122,.F.);
#6800=ORIENTED_EDGE('',*,*,#4099,.T.);
#6801=ORIENTED_EDGE('',*,*,#5990,.F.);
#6802=ORIENTED_EDGE('',*,*,#4896,.T.);
#6803=ORIENTED_EDGE('',*,*,#4366,.F.);
#6804=EDGE_LOOP('',(#6792,#6793,#6794,#6795,#6796,#6797,#6798,#6799,#6800,#6801,#6802,#6803));
#6805=FACE_BOUND('',#6804,.T.);
#6806=ADVANCED_FACE('',(#6805),#6786,.F.);
#6807=OVER_RIDING_STYLED_ITEM('',(#169),#6806,#3732);
#6808=CARTESIAN_POINT('',(-133.18038349,16.223024746,5.573814154));
#6809=DIRECTION('',(0.051956441,0.972382499,0.227536377));
#6810=DIRECTION('',(-0.003993045,-0.227640012,0.973737172));
#6811=AXIS2_PLACEMENT_3D('',#6808,#6809,#6810);
#6812=PLANE('',#6811);
#6813=ORIENTED_EDGE('',*,*,#5599,.T.);
#6814=ORIENTED_EDGE('',*,*,#4382,.F.);
#6815=ORIENTED_EDGE('',*,*,#4887,.F.);
#6816=ORIENTED_EDGE('',*,*,#5709,.F.);
#6817=ORIENTED_EDGE('',*,*,#6609,.F.);
#6818=ORIENTED_EDGE('',*,*,#5647,.F.);
#6819=EDGE_LOOP('',(#6813,#6814,#6815,#6816,#6817,#6818));
#6820=FACE_BOUND('',#6819,.T.);
#6821=ADVANCED_FACE('',(#6820),#6812,.F.);
#6822=OVER_RIDING_STYLED_ITEM('',(#169),#6821,#3732);
#6823=CARTESIAN_POINT('',(-132.258451399,10.363797333,7.333616386));
#6824=DIRECTION('',(0.034165206,0.999356027,0.010966799));
#6825=DIRECTION('',(-0.999403694,0.034217614,-0.004627282));
#6826=AXIS2_PLACEMENT_3D('',#6823,#6824,#6825);
#6827=PLANE('',#6826);
#6828=CARTESIAN_POINT('',(-130.993656897,10.247028693,14.033974162));
#6829=DIRECTION('',(0.008214595,-0.011253635,0.999902933));
#6830=VECTOR('',#6829,0.010965219);
#6831=LINE('',#6828,#6830);
#6832=EDGE_CURVE('',#5887,#5961,#6831,.T.);
#6833=ORIENTED_EDGE('',*,*,#6832,.F.);
#6834=ORIENTED_EDGE('',*,*,#5907,.F.);
#6835=CARTESIAN_POINT('',(-134.092335009,10.352619771,14.065331929));
#6836=DIRECTION('',(-0.008214595,0.011253635,-0.999902933));
#6837=VECTOR('',#6836,0.004712053);
#6838=LINE('',#6835,#6837);
#6839=EDGE_CURVE('',#4234,#5896,#6838,.T.);
#6840=ORIENTED_EDGE('',*,*,#6839,.F.);
#6841=ORIENTED_EDGE('',*,*,#4240,.F.);
#6842=CARTESIAN_POINT('',(-132.584630976,10.374965079,7.332106161));
#6843=DIRECTION('',(0.034165206,0.999356027,0.010966799));
#6844=DIRECTION('',(-0.000382736,-0.010960122,0.999939863));
#6845=AXIS2_PLACEMENT_3D('',#6842,#6843,#6844);
#6846=CIRCLE('',#6845,6.9);
#6847=EDGE_CURVE('',#4393,#4226,#6846,.T.);
#6848=ORIENTED_EDGE('',*,*,#6847,.F.);
#6849=ORIENTED_EDGE('',*,*,#4398,.F.);
#6850=ORIENTED_EDGE('',*,*,#5590,.T.);
#6851=ORIENTED_EDGE('',*,*,#6003,.F.);
#6852=ORIENTED_EDGE('',*,*,#5974,.F.);
#6853=EDGE_LOOP('',(#6833,#6834,#6840,#6841,#6848,#6849,#6850,#6851,#6852));
#6854=FACE_BOUND('',#6853,.T.);
#6855=CARTESIAN_POINT('',(-132.628784193,10.3558995,9.207020063));
#6856=VERTEX_POINT('',#6855);
#6857=CARTESIAN_POINT('',(-132.628018721,10.377819744,7.207140337));
#6858=DIRECTION('',(-0.034165206,-0.999356027,-0.010966799));
#6859=DIRECTION('',(-0.000382736,-0.010960122,0.999939863));
#6860=AXIS2_PLACEMENT_3D('',#6857,#6858,#6859);
#6861=CIRCLE('',#6860,2.);
#6862=EDGE_CURVE('',#6856,#6856,#6861,.T.);
#6863=ORIENTED_EDGE('',*,*,#6862,.F.);
#6864=EDGE_LOOP('',(#6863));
#6865=FACE_BOUND('',#6864,.T.);
#6866=ORIENTED_EDGE('',*,*,#5446,.T.);
#6867=ORIENTED_EDGE('',*,*,#5453,.T.);
#6868=EDGE_LOOP('',(#6866,#6867));
#6869=FACE_BOUND('',#6868,.T.);
#6870=ADVANCED_FACE('',(#6854,#6865,#6869),#6827,.F.);
#6871=OVER_RIDING_STYLED_ITEM('',(#3262),#6870,#3732);
#6872=CARTESIAN_POINT('',(-133.994626948,-29.596421323,6.768468359));
#6873=DIRECTION('',(0.034165206,0.999356027,0.010966799));
#6874=DIRECTION('',(-0.000382736,-0.010960122,0.999939863));
#6875=AXIS2_PLACEMENT_3D('',#6872,#6873,#6874);
#6876=CYLINDRICAL_SURFACE('',#6875,2.);
#6877=CARTESIAN_POINT('',(-132.628784193,10.3558995,9.207020063));
#6878=DIRECTION('',(-0.034165206,-0.999356027,-0.010966799));
#6879=VECTOR('',#6878,30.851177908);
#6880=LINE('',#6877,#6879);
#6881=EDGE_CURVE('',#6856,#6241,#6880,.T.);
#6882=ORIENTED_EDGE('',*,*,#6881,.T.);
#6883=ORIENTED_EDGE('',*,*,#6247,.F.);
#6884=ORIENTED_EDGE('',*,*,#6254,.F.);
#6885=ORIENTED_EDGE('',*,*,#6881,.F.);
#6886=ORIENTED_EDGE('',*,*,#6862,.T.);
#6887=EDGE_LOOP('',(#6882,#6883,#6884,#6885,#6886));
#6888=FACE_BOUND('',#6887,.T.);
#6889=ADVANCED_FACE('',(#6888),#6876,.T.);
#6890=OVER_RIDING_STYLED_ITEM('',(#2653),#6889,#3732);
#6891=CARTESIAN_POINT('',(-141.261100534,-15.316148145,0.128746528));
#6892=DIRECTION('',(0.000382736,0.010960122,-0.999939863));
#6893=DIRECTION('',(0.034897398,0.999330726,0.010966802));
#6894=AXIS2_PLACEMENT_3D('',#6891,#6892,#6893);
#6895=PLANE('',#6894);
#6896=CARTESIAN_POINT('',(-136.633762392,-25.280658535,0.021298868));
#6897=DIRECTION('',(0.034165206,0.999356027,0.010966799));
#6898=VECTOR('',#6897,5.);
#6899=LINE('',#6896,#6898);
#6900=EDGE_CURVE('',#6215,#6259,#6899,.T.);
#6901=ORIENTED_EDGE('',*,*,#6900,.T.);
#6902=ORIENTED_EDGE('',*,*,#6264,.T.);
#6903=ORIENTED_EDGE('',*,*,#6175,.T.);
#6904=ORIENTED_EDGE('',*,*,#6227,.F.);
#6905=EDGE_LOOP('',(#6901,#6902,#6903,#6904));
#6906=FACE_BOUND('',#6905,.T.);
#6907=ADVANCED_FACE('',(#6906),#6895,.T.);
#6908=CARTESIAN_POINT('',(-141.261100534,-15.316148145,0.128746528));
#6909=DIRECTION('',(0.000382736,0.010960122,-0.999939863));
#6910=DIRECTION('',(0.034897398,0.999330726,0.010966802));
#6911=AXIS2_PLACEMENT_3D('',#6908,#6909,#6910);
#6912=PLANE('',#6911);
#6913=CARTESIAN_POINT('',(-136.891504531,-35.776805542,-0.093845753));
#6914=DIRECTION('',(0.034165206,0.999356027,0.010966799));
#6915=VECTOR('',#6914,5.);
#6916=LINE('',#6913,#6915);
#6917=EDGE_CURVE('',#6082,#6126,#6916,.T.);
#6918=ORIENTED_EDGE('',*,*,#6917,.T.);
#6919=ORIENTED_EDGE('',*,*,#6131,.T.);
#6920=ORIENTED_EDGE('',*,*,#6042,.T.);
#6921=ORIENTED_EDGE('',*,*,#6094,.F.);
#6922=EDGE_LOOP('',(#6918,#6919,#6920,#6921));
#6923=FACE_BOUND('',#6922,.T.);
#6924=ADVANCED_FACE('',(#6923),#6912,.T.);
#6925=CARTESIAN_POINT('',(-130.970938968,12.85451253,0.561823519));
#6926=DIRECTION('',(-0.998489261,0.054235784,0.00881339));
#6927=DIRECTION('',(-0.05423789,-0.998528042,-0.));
#6928=AXIS2_PLACEMENT_3D('',#6925,#6926,#6927);
#6929=PLANE('',#6928);
#6930=CARTESIAN_POINT('',(-135.373354959,-69.999884678,11.670838488));
#6931=DIRECTION('',(-0.998489261,0.054235784,0.00881339));
#6932=DIRECTION('',(0.054329702,0.998464739,0.010791109));
#6933=AXIS2_PLACEMENT_3D('',#6930,#6931,#6932);
#6934=ELLIPSE('',#6933,1364.901003688,1.4);
#6935=EDGE_CURVE('',#5739,#5498,#6934,.T.);
#6936=ORIENTED_EDGE('',*,*,#6935,.F.);
#6937=ORIENTED_EDGE('',*,*,#5744,.T.);
#6938=ORIENTED_EDGE('',*,*,#5892,.T.);
#6939=ORIENTED_EDGE('',*,*,#6832,.T.);
#6940=ORIENTED_EDGE('',*,*,#5967,.T.);
#6941=ORIENTED_EDGE('',*,*,#5513,.F.);
#6942=EDGE_LOOP('',(#6936,#6937,#6938,#6939,#6940,#6941));
#6943=FACE_BOUND('',#6942,.T.);
#6944=ADVANCED_FACE('',(#6943),#6929,.T.);
#6945=CARTESIAN_POINT('',(-134.147750229,11.524946351,0.572958365));
#6946=DIRECTION('',(0.998489261,-0.054235784,-0.00881339));
#6947=DIRECTION('',(0.05423789,0.998528042,0.));
#6948=AXIS2_PLACEMENT_3D('',#6945,#6946,#6947);
#6949=PLANE('',#6948);
#6950=ORIENTED_EDGE('',*,*,#4249,.T.);
#6951=ORIENTED_EDGE('',*,*,#6839,.T.);
#6952=ORIENTED_EDGE('',*,*,#5901,.T.);
#6953=ORIENTED_EDGE('',*,*,#5728,.F.);
#6954=CARTESIAN_POINT('',(-122.985729748,214.679449606,14.973077111));
#6955=DIRECTION('',(0.998489261,-0.054235784,-0.00881339));
#6956=DIRECTION('',(-0.054329702,-0.998464739,-0.010791109));
#6957=AXIS2_PLACEMENT_3D('',#6954,#6955,#6956);
#6958=ELLIPSE('',#6957,1169.915145955,1.2);
#6959=EDGE_CURVE('',#5546,#5721,#6958,.T.);
#6960=ORIENTED_EDGE('',*,*,#6959,.F.);
#6961=ORIENTED_EDGE('',*,*,#5567,.T.);
#6962=EDGE_LOOP('',(#6950,#6951,#6952,#6953,#6960,#6961));
#6963=FACE_BOUND('',#6962,.T.);
#6964=ADVANCED_FACE('',(#6963),#6949,.T.);
#6965=CARTESIAN_POINT('',(-135.020641346,11.745848575,12.817989109));
#6966=DIRECTION('',(0.998544462,-0.053211615,-0.008802317));
#6967=DIRECTION('',(0.053213676,0.998583149,0.));
#6968=AXIS2_PLACEMENT_3D('',#6965,#6966,#6967);
#6969=PLANE('',#6968);
#6970=ORIENTED_EDGE('',*,*,#5815,.T.);
#6971=CARTESIAN_POINT('',(-134.945640385,13.155721995,12.803237776));
#6972=VERTEX_POINT('',#6971);
#6973=CARTESIAN_POINT('',(-134.947232229,13.125903519,12.802915255));
#6974=DIRECTION('',(0.053305508,0.998519844,0.010800143));
#6975=VECTOR('',#6974,0.029862678);
#6976=LINE('',#6973,#6975);
#6977=EDGE_CURVE('',#5809,#6972,#6976,.T.);
#6978=ORIENTED_EDGE('',*,*,#6977,.T.);
#6979=CARTESIAN_POINT('',(-134.945640384,13.155721995,12.803237776));
#6980=DIRECTION('',(-0.008214595,0.011253635,-0.999902933));
#6981=VECTOR('',#6980,2.285624254);
#6982=LINE('',#6979,#6981);
#6983=EDGE_CURVE('',#6972,#5807,#6982,.T.);
#6984=ORIENTED_EDGE('',*,*,#6983,.T.);
#6985=EDGE_LOOP('',(#6970,#6978,#6984));
#6986=FACE_BOUND('',#6985,.T.);
#6987=ADVANCED_FACE('',(#6986),#6969,.F.);
#6988=CARTESIAN_POINT('',(-301.169341819,-10.378995983,15.104070382));
#6989=DIRECTION('',(0.008214595,-0.011253635,0.999902933));
#6990=DIRECTION('',(0.998489261,-0.054235784,-0.00881339));
#6991=AXIS2_PLACEMENT_3D('',#6988,#6989,#6990);
#6992=PLANE('',#6991);
#6993=CARTESIAN_POINT('',(-130.934111916,12.924855739,13.96779965));
#6994=VERTEX_POINT('',#6993);
#6995=CARTESIAN_POINT('',(-133.737594833,13.077134715,13.992545221));
#6996=VERTEX_POINT('',#6995);
#6997=CARTESIAN_POINT('',(-130.934111916,12.924855739,13.96779965));
#6998=DIRECTION('',(-0.998489264,0.054235723,0.00881339));
#6999=VECTOR('',#6998,2.807724647);
#7000=LINE('',#6997,#6999);
#7001=EDGE_CURVE('',#6994,#6996,#7000,.T.);
#7002=ORIENTED_EDGE('',*,*,#7001,.T.);
#7003=CARTESIAN_POINT('',(-133.737595123,13.077134731,13.992545223));
#7004=DIRECTION('',(-0.053305508,-0.998519844,-0.010800143));
#7005=VECTOR('',#7004,0.716901572);
#7006=LINE('',#7003,#7005);
#7007=EDGE_CURVE('',#6996,#5756,#7006,.T.);
#7008=ORIENTED_EDGE('',*,*,#7007,.T.);
#7009=ORIENTED_EDGE('',*,*,#5761,.T.);
#7010=CARTESIAN_POINT('',(-130.972330373,12.20901532,13.96005704));
#7011=DIRECTION('',(0.053305508,0.998519844,0.010800143));
#7012=VECTOR('',#7011,0.71690174);
#7013=LINE('',#7010,#7012);
#7014=EDGE_CURVE('',#5747,#6994,#7013,.T.);
#7015=ORIENTED_EDGE('',*,*,#7014,.T.);
#7016=EDGE_LOOP('',(#7002,#7008,#7009,#7015));
#7017=FACE_BOUND('',#7016,.T.);
#7018=ADVANCED_FACE('',(#7017),#6992,.T.);
#7019=CARTESIAN_POINT('',(-132.363372888,10.43317828,10.771031835));
#7020=DIRECTION('',(0.054329641,0.998464743,0.01079111));
#7021=DIRECTION('',(-0.998522882,0.054332805,-0.));
#7022=AXIS2_PLACEMENT_3D('',#7019,#7020,#7021);
#7023=CYLINDRICAL_SURFACE('',#7022,2.5);
#7024=CARTESIAN_POINT('',(-134.718423026,13.165018622,10.79908872));
#7025=VERTEX_POINT('',#7024);
#7026=CARTESIAN_POINT('',(-134.718423026,13.165018622,10.79908872));
#7027=DIRECTION('',(-0.054329641,-0.998464743,-0.01079111));
#7028=VECTOR('',#7027,0.223931902);
#7029=LINE('',#7026,#7028);
#7030=EDGE_CURVE('',#7025,#5347,#7029,.T.);
#7031=ORIENTED_EDGE('',*,*,#7030,.F.);
#7032=CARTESIAN_POINT('',(-132.222115821,13.029186611,10.79908872));
#7033=DIRECTION('',(0.054329641,0.998464743,0.01079111));
#7034=DIRECTION('',(-0.998522882,0.054332805,0.));
#7035=AXIS2_PLACEMENT_3D('',#7032,#7033,#7034);
#7036=CIRCLE('',#7035,2.5);
#7037=EDGE_CURVE('',#7025,#5460,#7036,.T.);
#7038=ORIENTED_EDGE('',*,*,#7037,.T.);
#7039=ORIENTED_EDGE('',*,*,#5466,.F.);
#7040=ORIENTED_EDGE('',*,*,#5027,.F.);
#7041=ORIENTED_EDGE('',*,*,#4996,.F.);
#7042=ORIENTED_EDGE('',*,*,#5109,.F.);
#7043=ORIENTED_EDGE('',*,*,#5420,.T.);
#7044=EDGE_LOOP('',(#7031,#7038,#7039,#7040,#7041,#7042,#7043));
#7045=FACE_BOUND('',#7044,.T.);
#7046=ADVANCED_FACE('',(#7045),#7023,.F.);
#7047=CARTESIAN_POINT('',(-131.02064428,11.53517967,12.552734215));
#7048=DIRECTION('',(0.053305508,0.998519844,0.010800143));
#7049=DIRECTION('',(-0.998578085,0.053308617,0.));
#7050=AXIS2_PLACEMENT_3D('',#7047,#7048,#7049);
#7051=CYLINDRICAL_SURFACE('',#7050,1.4);
#7052=ORIENTED_EDGE('',*,*,#5504,.T.);
#7053=ORIENTED_EDGE('',*,*,#5257,.F.);
#7054=CARTESIAN_POINT('',(-130.945615995,12.940611026,12.567935575));
#7055=DIRECTION('',(0.054329641,0.998464743,0.01079111));
#7056=DIRECTION('',(-0.998489264,0.054235723,0.00881339));
#7057=AXIS2_PLACEMENT_3D('',#7054,#7055,#7056);
#7058=ELLIPSE('',#7057,1.400000736,1.4);
#7059=EDGE_CURVE('',#6994,#5233,#7058,.T.);
#7060=ORIENTED_EDGE('',*,*,#7059,.F.);
#7061=ORIENTED_EDGE('',*,*,#7014,.F.);
#7062=ORIENTED_EDGE('',*,*,#5753,.T.);
#7063=ORIENTED_EDGE('',*,*,#6935,.T.);
#7064=EDGE_LOOP('',(#7052,#7053,#7060,#7061,#7062,#7063));
#7065=FACE_BOUND('',#7064,.T.);
#7066=ADVANCED_FACE('',(#7065),#7051,.T.);
#7067=CARTESIAN_POINT('',(-133.822634429,11.682332247,12.777429241));
#7068=DIRECTION('',(-0.053305508,-0.998519844,-0.010800143));
#7069=DIRECTION('',(0.998578085,-0.053308617,0.));
#7070=AXIS2_PLACEMENT_3D('',#7067,#7068,#7069);
#7071=CYLINDRICAL_SURFACE('',#7070,1.2);
#7072=ORIENTED_EDGE('',*,*,#6977,.F.);
#7073=ORIENTED_EDGE('',*,*,#5876,.F.);
#7074=ORIENTED_EDGE('',*,*,#5552,.T.);
#7075=ORIENTED_EDGE('',*,*,#6959,.T.);
#7076=ORIENTED_EDGE('',*,*,#5768,.T.);
#7077=ORIENTED_EDGE('',*,*,#7007,.F.);
#7078=CARTESIAN_POINT('',(-133.747452637,13.090639093,12.792661703));
#7079=DIRECTION('',(0.054329641,0.998464743,0.01079111));
#7080=DIRECTION('',(0.998489264,-0.054235723,-0.00881339));
#7081=AXIS2_PLACEMENT_3D('',#7078,#7079,#7080);
#7082=ELLIPSE('',#7081,1.200000631,1.2);
#7083=EDGE_CURVE('',#6972,#6996,#7082,.T.);
#7084=ORIENTED_EDGE('',*,*,#7083,.F.);
#7085=EDGE_LOOP('',(#7072,#7073,#7074,#7075,#7076,#7077,#7084));
#7086=FACE_BOUND('',#7085,.T.);
#7087=ADVANCED_FACE('',(#7086),#7071,.T.);
#7088=CARTESIAN_POINT('',(-137.05478694,13.269961937,12.851853895));
#7089=DIRECTION('',(0.054329641,0.998464743,0.01079111));
#7090=DIRECTION('',(-0.998522882,0.054332805,-0.));
#7091=AXIS2_PLACEMENT_3D('',#7088,#7089,#7090);
#7092=PLANE('',#7091);
#7093=ORIENTED_EDGE('',*,*,#5679,.T.);
#7094=ORIENTED_EDGE('',*,*,#4873,.F.);
#7095=CARTESIAN_POINT('',(-131.047434214,13.03011535,4.799025117));
#7096=DIRECTION('',(-0.998489264,0.054235723,0.00881339));
#7097=VECTOR('',#7096,2.770242046);
#7098=LINE('',#7095,#7097);
#7099=EDGE_CURVE('',#4858,#5610,#7098,.T.);
#7100=ORIENTED_EDGE('',*,*,#7099,.T.);
#7101=ORIENTED_EDGE('',*,*,#5615,.F.);
#7102=ORIENTED_EDGE('',*,*,#5638,.T.);
#7103=ORIENTED_EDGE('',*,*,#6625,.T.);
#7104=ORIENTED_EDGE('',*,*,#5824,.F.);
#7105=ORIENTED_EDGE('',*,*,#6983,.F.);
#7106=ORIENTED_EDGE('',*,*,#7083,.T.);
#7107=ORIENTED_EDGE('',*,*,#7001,.F.);
#7108=ORIENTED_EDGE('',*,*,#7059,.T.);
#7109=ORIENTED_EDGE('',*,*,#5239,.F.);
#7110=ORIENTED_EDGE('',*,*,#5071,.F.);
#7111=ORIENTED_EDGE('',*,*,#5473,.T.);
#7112=ORIENTED_EDGE('',*,*,#7037,.F.);
#7113=CARTESIAN_POINT('',(-132.222115821,13.029186611,10.79908872));
#7114=DIRECTION('',(0.054329641,0.998464743,0.01079111));
#7115=DIRECTION('',(-0.998522882,0.054332805,0.));
#7116=AXIS2_PLACEMENT_3D('',#7113,#7114,#7115);
#7117=CIRCLE('',#7116,2.5);
#7118=EDGE_CURVE('',#5222,#7025,#7117,.T.);
#7119=ORIENTED_EDGE('',*,*,#7118,.F.);
#7120=ORIENTED_EDGE('',*,*,#5324,.F.);
#7121=ORIENTED_EDGE('',*,*,#6571,.T.);
#7122=EDGE_LOOP('',(#7093,#7094,#7100,#7101,#7102,#7103,#7104,#7105,#7106,#7107,#7108,#7109,#7110,#7111,#7112,#7119,#7120,#7121));
#7123=FACE_BOUND('',#7122,.T.);
#7124=ADVANCED_FACE('',(#7123),#7092,.T.);
#7125=CARTESIAN_POINT('',(-301.244669656,-10.275800147,5.934960483));
#7126=DIRECTION('',(0.008214595,-0.011253635,0.999902933));
#7127=DIRECTION('',(0.998489261,-0.054235784,-0.00881339));
#7128=AXIS2_PLACEMENT_3D('',#7125,#7126,#7127);
#7129=PLANE('',#7128);
#7130=ORIENTED_EDGE('',*,*,#4927,.F.);
#7131=ORIENTED_EDGE('',*,*,#5621,.T.);
#7132=ORIENTED_EDGE('',*,*,#7099,.F.);
#7133=ORIENTED_EDGE('',*,*,#4865,.T.);
#7134=EDGE_LOOP('',(#7130,#7131,#7132,#7133));
#7135=FACE_BOUND('',#7134,.T.);
#7136=ADVANCED_FACE('',(#7135),#7129,.F.);
#7137=CARTESIAN_POINT('',(-620.104812639,-71.899879322,1.422382821));
#7138=DIRECTION('',(-0.00499956,-0.010802168,0.999929156));
#7139=DIRECTION('',(0.054331832,0.998461704,0.01105797));
#7140=AXIS2_PLACEMENT_3D('',#7137,#7138,#7139);
#7141=PLANE('',#7140);
#7142=ORIENTED_EDGE('',*,*,#4073,.F.);
#7143=ORIENTED_EDGE('',*,*,#4717,.T.);
#7144=CARTESIAN_POINT('',(-128.936935349,21.015923026,4.881943189));
#7145=CARTESIAN_POINT('',(-128.98914682,21.104151086,4.882635258));
#7146=CARTESIAN_POINT('',(-129.067487025,21.174167563,4.882999947));
#7147=CARTESIAN_POINT('',(-129.15994743,21.216292393,4.882992725));
#7148=CARTESIAN_POINT('',(-129.252407835,21.258417223,4.882985502));
#7149=CARTESIAN_POINT('',(-129.357590173,21.271603035,4.882602045));
#7150=CARTESIAN_POINT('',(-129.458392175,21.25291731,4.881896183));
#7151=B_SPLINE_CURVE_WITH_KNOTS('',3,(#7144,#7145,#7146,#7147,#7148,#7149,#7150),.UNSPECIFIED.,.F.,.F.,(4,3,4),(0.,0.0003032,0.0006064),.UNSPECIFIED.);
#7152=EDGE_CURVE('',#4704,#4823,#7151,.T.);
#7153=ORIENTED_EDGE('',*,*,#7152,.T.);
#7154=ORIENTED_EDGE('',*,*,#4829,.T.);
#7155=EDGE_LOOP('',(#7142,#7143,#7153,#7154));
#7156=FACE_BOUND('',#7155,.T.);
#7157=ADVANCED_FACE('',(#7156),#7141,.F.);
#7158=OVER_RIDING_STYLED_ITEM('',(#169),#7157,#3732);
#7159=CARTESIAN_POINT('',(-128.982762568,20.92269935,13.745437463));
#7160=CARTESIAN_POINT('',(-129.028106265,20.999239307,13.746010415));
#7161=CARTESIAN_POINT('',(-129.094289088,21.063297535,13.746344328));
#7162=CARTESIAN_POINT('',(-129.250248222,21.148946325,13.746442835));
#7163=CARTESIAN_POINT('',(-129.339816353,21.17042256,13.746207297));
#7164=CARTESIAN_POINT('',(-129.517654833,21.164810228,13.745231));
#7165=CARTESIAN_POINT('',(-129.605687797,21.137729152,13.744491544));
#7166=CARTESIAN_POINT('',(-129.755925604,21.042417308,13.742712079));
#7167=CARTESIAN_POINT('',(-129.817929956,20.974313849,13.741674446));
#7168=CARTESIAN_POINT('',(-129.858348382,20.895067565,13.74063068));
#7169=CARTESIAN_POINT('',(-128.967486536,20.953773975,10.790939375));
#7170=CARTESIAN_POINT('',(-129.012825405,21.030333506,10.791512562));
#7171=CARTESIAN_POINT('',(-129.079012239,21.094410447,10.791846657));
#7172=CARTESIAN_POINT('',(-129.234990369,21.180084397,10.791945343));
#7173=CARTESIAN_POINT('',(-129.324573327,21.201566972,10.791709802));
#7174=CARTESIAN_POINT('',(-129.502440477,21.195951291,10.790733335));
#7175=CARTESIAN_POINT('',(-129.590487094,21.168860535,10.789993713));
#7176=CARTESIAN_POINT('',(-129.740739653,21.073518258,10.788213862));
#7177=CARTESIAN_POINT('',(-129.802744956,21.005394168,10.787176011));
#7178=CARTESIAN_POINT('',(-129.84315515,20.926127543,10.786132075));
#7179=CARTESIAN_POINT('',(-128.952210871,20.98484866,7.836441283));
#7180=CARTESIAN_POINT('',(-128.997544907,21.061427751,7.837014704));
#7181=CARTESIAN_POINT('',(-129.063735744,21.125523392,7.837348982));
#7182=CARTESIAN_POINT('',(-129.219732853,21.211222488,7.837447848));
#7183=CARTESIAN_POINT('',(-129.309330626,21.232711401,7.837212305));
#7184=CARTESIAN_POINT('',(-129.487226426,21.227092373,7.836235669));
#7185=CARTESIAN_POINT('',(-129.575286684,21.199991941,7.835495882));
#7186=CARTESIAN_POINT('',(-129.725553977,21.104619247,7.833715647));
#7187=CARTESIAN_POINT('',(-129.787560223,21.036474539,7.832677578));
#7188=CARTESIAN_POINT('',(-129.827962184,20.95718759,7.831633474));
#7189=CARTESIAN_POINT('',(-128.936935515,21.015923307,4.881943191));
#7190=CARTESIAN_POINT('',(-128.982264709,21.092521971,4.882516848));
#7191=CARTESIAN_POINT('',(-129.048459547,21.156636329,4.882851307));
#7192=CARTESIAN_POINT('',(-129.204475642,21.242360593,4.882950353));
#7193=CARTESIAN_POINT('',(-129.294088241,21.263855849,4.882714807));
#7194=CARTESIAN_POINT('',(-129.472012707,21.258233469,4.881738001));
#7195=CARTESIAN_POINT('',(-129.560086616,21.231123353,4.880998048));
#7196=CARTESIAN_POINT('',(-129.710368646,21.135720217,4.879217426));
#7197=CARTESIAN_POINT('',(-129.77237583,21.067554875,4.87817914));
#7198=CARTESIAN_POINT('',(-129.812769541,20.988247588,4.877134867));
#7199=B_SPLINE_SURFACE_WITH_KNOTS('',3,3,((#7159,#7160,#7161,#7162,#7163,#7164,#7165,#7166,#7167,#7168),(#7169,#7170,#7171,#7172,#7173,#7174,#7175,#7176,#7177,#7178),(#7179,#7180,#7181,#7182,#7183,#7184,#7185,#7186,#7187,#7188),(#7189,#7190,#7191,#7192,#7193,#7194,#7195,#7196,#7197,#7198)),.UNSPECIFIED.,.F.,.F.,.U.,(4,4),(4,2,2,2,4),(0.006655944,0.015520046),(0.,0.543217337,1.086434673,1.62965201,2.172868251),.UNSPECIFIED.);
#7200=ORIENTED_EDGE('',*,*,#7152,.F.);
#7201=ORIENTED_EDGE('',*,*,#4710,.F.);
#7202=ORIENTED_EDGE('',*,*,#5945,.F.);
#7203=ORIENTED_EDGE('',*,*,#3964,.F.);
#7204=ORIENTED_EDGE('',*,*,#4529,.T.);
#7205=ORIENTED_EDGE('',*,*,#4809,.F.);
#7206=ORIENTED_EDGE('',*,*,#4836,.F.);
#7207=EDGE_LOOP('',(#7200,#7201,#7202,#7203,#7204,#7205,#7206));
#7208=FACE_BOUND('',#7207,.T.);
#7209=ADVANCED_FACE('',(#7208),#7199,.F.);
#7210=CARTESIAN_POINT('',(-131.641506702,31.322677421,11.868461173));
#7211=DIRECTION('',(-0.053305508,-0.998519844,-0.010800143));
#7212=DIRECTION('',(0.998578085,-0.053308617,0.));
#7213=AXIS2_PLACEMENT_3D('',#7210,#7211,#7212);
#7214=CYLINDRICAL_SURFACE('',#7213,1.6);
[truncated: 206,878 more chars]
